# Supplementary material for: Prediction of Feed Efficiency and Performance-Based Traits in Fish via Integration of Multiple Omics and Clinical Covariates
Source: Biology (Basel). 2023 Aug 15;12(8):1135. doi: 10.3390/biology12081135 (PMC10452023; doi:10.3390/biology12081135)
Supplement: Supplementary file 1 [file biology-12-01135-s001.zip]

Archive with 10 entries (9 files):
- biology-2430619-supplementary/
- biology-2430619-supplementary/Data Layer Information.xlsx
- biology-2430619-supplementary/Methods S1 - Experimental Design.pdf
- biology-2430619-supplementary/Methods S2 - Microbiomics.pdf
- biology-2430619-supplementary/Methods S3 - Proteomics.pdf
- biology-2430619-supplementary/Methods S4 - Metabolomics.pdf
- biology-2430619-supplementary/Methods S5 - General Composition.pdf
- biology-2430619-supplementary/Methods S6 - Fatty Acids.pdf
- biology-2430619-supplementary/Methods S7 - Blood Biomarkers.pdf
- biology-2430619-supplementary/Methods S8 - Haematology.pdf
