# Supplementary material for: Prediction of Feed Efficiency and Performance-Based Traits in Fish via Integration of Multiple Omics and Clinical Covariates
Source: Biology (Basel). 2023 Aug 15;12(8):1135. doi: 10.3390/biology12081135 (PMC10452023; doi:10.3390/biology12081135)
Supplement: Supplementary file 1 [file biology-12-01135-s001.zip › biology-2430619-supplementary/Data Layer Information.xlsx]

## Sheet: Layer 1 (Microbiome)
Feature (ASV's)	Feature Number	Sample type	Technique
cf306d91a382e73fd65b9de9e793b7bb__asv	1	Faeces	Illumina MiSeq Platform
x2dc20453ef2ef417f2ddf788abf1b5ce__asv	2
x0513da38e27c406e0523879b7f3c2d47__asv	3
e5b26896cfc4c079dc90c407c538299c__asv	4
x2d5c80f9405ed81778bc6c499c4c5448__asv	5
faf5b6e7775806940eb6b0efd75a9d8a__asv	6
x442c9a3d8aa5e811c76df478eed31a2c__asv	7
ae3b748c27a4cddf3ce6f69c2e2ed887__asv	8
e09904335464b5fbb8519c46218b3d46__asv	9
x5b0b9b81c4a6bcbc5f847109f48adfbc__asv	10
x2846085d1ccdff8c6808fe9d907dea96__asv	11
x13f7a91cf1253f7da1e11b14960c323b__asv	12
x65d98b24fc540f1895a1b1442204cc88__asv	13
x3b6188efc8ed732d9895decc60e6d43c__asv	14
x1421c80378e5b08e8cbd9105546fb3a8__asv	15
ef0dc1af8e76bae9306648727480e03d__asv	16
x9afe9e2f9e9fca16ae864cda4bf74d18__asv	17
x1b28652c164a1217a35ba6e79e8a55a7__asv	18
f7cd1ea5a9ccd00421980e72f0d1c3e2__asv	19
x99f0fae40ab31a4b80c08ac26a2a880c__asv	20
f60cf7139d6e4b532c07eaf4b4d0bc9a__asv	21
x60e3c5314db29f2bd380beccc7fcfb94__asv	22
x9ee2a524890193fed1f407b2f07c785e__asv	23
ba07061fa35761d1b4bc3df1b852470e__asv	24
d6b6ae13207d18814c618b16b4456a33__asv	25
ab781ff2bc4066d57892bf95b95ff8bf__asv	26
e87016fea74e88c2f705762d31fcce3c__asv	27
x521214cd65011d5b48de9506adf59d4e__asv	28
x7f307ca0d223c5185b54978d4fcba50b__asv	29
ac59a3fa7b72f2a9abf20e8244bcda46__asv	30
x2ad23eb0e8378e921a0e5bc913942027__asv	31
x5d9dd954d27c240008efa7b558524039__asv	32
x690ad45d3140bce2abf25f751f1c0628__asv	33
ecec47d8bd2b89085bb01bbe901d6015__asv	34
x89dae696e12cebd7389d08c9f1605f86__asv	35
x118013b8b575180f86376aa19574c8be__asv	36
x6fa0f9c234ccb478d2884cbbfb4ba686__asv	37
b9e3db7e212972e0b4f60613d9214ad0__asv	38
x15352b15ba03ffb7cea4b02f12987a1c__asv	39
d61e8e2b680ee352f975c5055bca73ff__asv	40
x960f6b158237c5e2ced096df5bed45e0__asv	41
a47a94dfe1957e3a1ae45a546d4257c4__asv	42
x7d9f8304eb57031295d34b9b271bab37__asv	43
x2800d063ec8274f86fa8d2bc2bf52f27__asv	44
x27549a02cece0c69a61d969d8e59f5c8__asv	45
x035248b7950bbadc1f7f81a37e82f7f1__asv	46
faeed7491060f91af118b5fdc165971a__asv	47
x122cdcdb56e4b523ff595f2fed0505a2__asv	48
x8beb9ed7ca445a6a1099bb5a9a840ce7__asv	49
x9347720e5e6429f93887f716e7ad3291__asv	50
x111776a46e64753a71ce3511e74322d9__asv	51
x37f032e61236dc02ee9376c0e021bece__asv	52
x52b169088c28415c26c3157e807eb5e3__asv	53
x8f776ec29a99df48629881050a207ba5__asv	54
a919edff17e3e207bd2128606d79a779__asv	55
d17be4f15f2526a14aa0eda70c44f925__asv	56
ce994a5c7423959de6834724a06dfd52__asv	57
x8b170675db09a64cf4dcb1039dbbb0a0__asv	58
x5ed91ce193a7e5e09ae597d6676b5ab4__asv	59
b35ab619d264fea913c2aacb82797617__asv	60
x594179f5f398aedbd1c1f63a0990b23c__asv	61
ce64c57becf0fbf6d56db2403c20d39e__asv	62
x59e43cadb8d8eaf5e37d47d24866ed5d__asv	63
e49f90ddf5ceae45f0886819c5043f68__asv	64
x8993bea6bd07c68ea7169a6cbcee0587__asv	65
x6ab4aa9cff54a8fb852d7fe5ae3a2b05__asv	66
cbdf72359ca611eef3c73fec35865de4__asv	67
d8381149878ebcaa3043db2aac7ff631__asv	68
x0fdf159ad5ed97c476c0a49dce4d2862__asv	69
x8273e836e7b48ed82f76e39629ff914e__asv	70
x04aaa44f92a3d9dec0a78be9879a29cc__asv	71
e8a55c28f3bb7f20b85dcbf1fd7dc90d__asv	72
x0c4a2a3e62eb57393e384392e5bcc7ff__asv	73
x2cb1bcde854c9f7c622dcce5689902bb__asv	74
ed55c8226d368c4c7fcb7dd7f96c3d87__asv	75
a3158a80a43cd3c9554a3faf39446b05__asv	76
x1d6c225cd270d2d88112e3195ad95ad5__asv	77
x657c00ae2bf074b608bf7903b6192116__asv	78
fb7db1d7e8240c818c7d8e2b120db5c0__asv	79
e9a6c6378a58fbf2214705b858dcbfd9__asv	80
x10666e86b30ad37d905ef7bafe0b4e8a__asv	81
b5673fc26214fb8e57599c1f32802d14__asv	82
x07e7ec43770b1979c70d582f609e7d25__asv	83
x6ee87771a23931783fe30922aea32e19__asv	84
f7e1df7ef0ed380c722f1ee4017d6f2f__asv	85
x9a535ac10d5d4abaf9dec929f50d1807__asv	86
x960dd91823f90802dab5b83b2115272d__asv	87
cee2f78b6724989565dbcf7d9ea7569c__asv	88
x1dd3244bbc5decf1892d125d619eb0db__asv	89
x6a130e4f188f78f1130496307858b2c6__asv	90
x61fe6362d293ee684714dbc61208a432__asv	91
x56dbbf3051ad8ee53f8ca017450888f7__asv	92
x05fb1fac3988935bba2d7abf3d147823__asv	93
x537c6ac6b019183f9475289d7dcf2f96__asv	94
x1139774d7e1bfe16ee83ed50fa13b520__asv	95
x891efbdb8df37c54bbb8bbd4745ee101__asv	96
f8f5fe787a7d657e636c94a97368b472__asv	97
cd7c8752750218f23c2da096c9dcce1e__asv	98
x551250ba895502668cddc0480338a17f__asv	99
a4aedaa137f0e1d0fb3592aab2e63226__asv	100
d8d28b443a229ff294188ceb05eca87c__asv	101
ba0896646de24d756b5cecd563543530__asv	102
x51bf64e4031584f5cabbd869251bbde0__asv	103
x2a3df647c09f428f57554c3c8e0ca873__asv	104
d9964d77760c925099eb9a7db69f9787__asv	105
x25b46965882f615376af8741454663e4__asv	106
x7c388269a46389b1c57d75e822188558__asv	107
bae5e24ba78b9ac4778910610cc7a451__asv	108
x4f29c70220dcd5acc322dbbf367473e7__asv	109
bd1a46077747bc0c24f2e3c18bef96f6__asv	110
f6d25e4d2415d67543e3c6d48b90ad41__asv	111
x3166e2c5daa59631152c4bbc6b1a06c2__asv	112
x72d1d8bc8e8fa240639f19f3b58308cb__asv	113
daba790493035d80c704de5efc4b7c3e__asv	114
feb1e813cb09ad1426092356f0b00483__asv	115
x7ea60462fdd087e2d1decab97670dd38__asv	116
x325777245098774186fada9eddc31709__asv	117
x36b28581b7768a5d0c18cf1c87da7183__asv	118
x913da1a53e90f1b0e33056aabd0240a2__asv	119
x6004b589c5056e6fce961d5c0b94ba36__asv	120
x5f4a01d8ad9355a95400ab54c2483540__asv	121
be3d41aff6efecaa35deedb13503353c__asv	122
x9ef8b57a27a4d840b118ef70d1d64c84__asv	123
x092bfd89ef2a7dabc337f541a2738a53__asv	124
d09d22e3b4c1c08b70337c321a137ec3__asv	125
d72458edbcd647555324de6518c99700__asv	126
x81a86b9a4bb8995ba55605f738d77f0e__asv	127
x76975935d3c0cb001b29dfc33f1dec8d__asv	128
x51f352efc14a8a40162cffc0aaf5403c__asv	129
x829b18831cd3a45b09212ff9bfc8ba83__asv	130
be7b37d1798d3702b6fe614ebf760e6e__asv	131
x39cd1cf5e5969e1b023c94925ff1a29d__asv	132
x2faf000179aebbc5fda5067a1902eee5__asv	133
a9e84258d687bba0a993458ad8cc364c__asv	134
microbial_richness__asv	135

## Sheet: Layer 2 (Proteome)
Feaure (proteins)	Feature Number	Sample type	Technique
a_kinase_anchor_protein_1_mitochondrial_like__p.l	1	Liver	LC-MS (Thermo Scientific Ultimate 3000 RSLCnano + Q-Exactive HF)
a_kinase_anchor_protein_8_like__p.l	2
acetoacetyl_co_a_synthetase__p.l	3
acetyl_co_a_acetyltransferase_cytosolic__p.l	4
acetyl_coenzyme_a_synthetase_cytoplasmic_like_isoform_x1_acetyl_coenzyme_a_synthetase_cytoplasmic_like_isoform_x2__p.l	5
acid_ceramidase_like__p.l	6
acidic_leucine_rich_nuclear_phosphoprotein_32_family_member_b_like__p.l	7
acidic_leucine_rich_nuclear_phosphoprotein_32_family_member_d_like_acidic_leucine_rich_nuclear_phosphoprotein_32_family_member_d_like_isoform_x1_acidic_leucine_rich_nuclear_phosphoprotein_32_family_member_b_like_isoform_x2_acidic_leucine_rich_nuclear_phosphoprotein_32_family_member_d_like_isoform_x1_acidic_leucine_rich_nuclear_phosphoprotein_32_family_member_b_like_isoform_x2__p.l	8
acidic_leucine_rich_nuclear_phosphoprotein_32_family_member_e_like__p.l	9
acidic_repeat_containing_protein_like__p.l	10
aconitate_hydratase_mitochondrial_like__p.l	11
actin_aortic_smooth_muscle_like__p.l	12
actin_cytoplasmic_1_beta_actin__p.l	13
actin_like_protein_6a_isoform_x1_actin_like_protein_6a_isoform_x2__p.l	14
actin_related_protein_10_like__p.l	15
actin_related_protein_2_3_complex_subunit_1a_like__p.l	16
actin_related_protein_2_3_complex_subunit_2__p.l	17
actin_related_protein_2_3_complex_subunit_3_like_actin_related_protein_2_3_complex_subunit_3__p.l	18
actin_related_protein_2_3_complex_subunit_4__p.l	19
actin_related_protein_2_3_complex_subunit_5_like_protein__p.l	20
actin_related_protein_2_a__p.l	21
actin_related_protein_3_like__p.l	22
activated_rna_polymerase_ii_transcriptional_coactivator_p15_like__p.l	23
activator_of_90_k_da_heat_shock_protein_at_pase_homolog_1_like_isoform_x1__p.l	24
acyl_co_a_binding_domain_containing_protein_5a_like__p.l	25
acyl_co_a_binding_protein_like__p.l	26
acyl_co_a_dehydrogenase_family_member_10_like__p.l	27
acyl_co_a_dehydrogenase_family_member_11_isoform_x1__p.l	28
acyl_co_a_dehydrogenase_family_member_9_mitochondrial__p.l	29
acyl_co_a_synthetase_family_member_2_mitochondrial_isoform_x1__p.l	30
acyl_coenzyme_a_oxidase_like_protein_isoform_x1__p.l	31
acyl_coenzyme_a_synthetase_acsm3_mitochondrial_like_isoform_x1_acyl_coenzyme_a_synthetase_acsm3_mitochondrial_like_isoform_x1_acyl_coenzyme_a_synthetase_acsm3_mitochondrial_like_isoform_x1_acyl_coenzyme_a_synthetase_acsm3_mitochondrial_like_isoform_x2__p.l	32
acyl_coenzyme_a_thioesterase_11_like__p.l	33
acyl_coenzyme_a_thioesterase_13__p.l	34
acyl_coenzyme_a_thioesterase_8__p.l	35
acyl_coenzyme_a_thioesterase_9_mitochondrial_like_isoform_x1_acyl_coenzyme_a_thioesterase_9_mitochondrial_like_isoform_x2_acyl_coenzyme_a_thioesterase_9_mitochondrial_like_isoform_x1_acyl_coenzyme_a_thioesterase_9_mitochondrial_like_isoform_x2__p.l	36
acylamino_acid_releasing_enzyme_isoform_x2__p.l	37
acylpyruvase_fahd1_mitochondrial__p.l	38
adapter_molecule_crk_like__p.l	39
adaptin_ear_binding_coat_associated_protein_2_like__p.l	40
adenine_phosphoribosyltransferase_like__p.l	41
adenosine_kinase_like_isoform_x2__p.l	42
adenosylhomocysteinase__p.l	43
adenylate_kinase_2_mitochondrial_like_isoform_x1_adenylate_kinase_2_mitochondrial_like_isoform_x2_adenylate_kinase_2_mitochondrial_like_isoform_x1_adenylate_kinase_2_mitochondrial_like_isoform_x2__p.l	44
adenylosuccinate_lyase_like__p.l	45
adenylosuccinate_synthetase_isozyme_1_c__p.l	46
adenylosuccinate_synthetase_isozyme_2_like__p.l	47
adenylyl_cyclase_associated_protein_1_like__p.l	48
adipocyte_plasma_membrane_associated_protein__p.l	50
adp_atp_translocase_2_like__p.l	51
adp_dependent_glucokinase_isoform_x1_adp_dependent_glucokinase_isoform_x1_adp_dependent_glucokinase_isoform_x1_adp_dependent_glucokinase_isoform_x1_adp_dependent_glucokinase_isoform_x2__p.l	52
adp_ribose_pyrophosphatase_mitochondrial__p.l	53
adp_ribosylation_factor_2_adp_ribosylation_factor_1_like_adp_ribosylation_factor_1_like_adp_ribosylation_factor_1_like_adp_ribosylation_factor_2__p.l	54
adp_ribosylation_factor_4_like_adp_ribosylation_factor_4_like_adp_ribosylation_factor_4_adp_ribosylation_factor_4_adp_ribosylation_factor_4_like__p.l	55
adp_ribosylation_factor_6_like_adp_ribosylation_factor_6_like_adp_ribosylation_factor_6_adp_ribosylation_factor_6_adp_ribosylation_factor_6_like_adp_ribosylation_factor_6_like_adp_ribosylation_factor_6_like_adp_ribosylation_factor_6_like_adp_ribosylation_factor_6_like_adp_ribosylation_factor_6_like_adp_ribosylation_factor_6_like_adp_ribosylation_factor_6_like_adp_ribosylation_factor_6_like__p.l	56
adp_ribosylation_factor_gt_pase_activating_protein_2_isoform_x1_adp_ribosylation_factor_gt_pase_activating_protein_2_isoform_x2__p.l	57
adp_ribosylation_factor_gt_pase_activating_protein_3_like__p.l	58
adp_ribosylation_factor_like_protein_1__p.l	59
adp_ribosylation_factor_like_protein_8a__p.l	60
adp_ribosylation_factor_like_protein_8b_a_isoform_x1_adp_ribosylation_factor_like_protein_8b_isoform_x2__p.l	61
adp_ribosylation_factor_related_protein_1_like_isoform_x1_adp_ribosylation_factor_related_protein_1_like_isoform_x1_adp_ribosylation_factor_related_protein_1_like_isoform_x2_adp_ribosylation_factor_related_protein_1_isoform_x1_adp_ribosylation_factor_related_protein_1_isoform_x1__p.l	62
adp_sugar_pyrophosphatase_like__p.l	63
adrenodoxin_like__p.l	65
aerolysin_like_protein_isoform_x1_aerolysin_like_protein_isoform_x2_aerolysin_like_protein_isoform_x2__p.l	66
af4_fmr2_family_member_4_like_isoform_x1_protein_ddi1_homolog_2_like_isoform_x2_af4_fmr2_family_member_4_like_isoform_x1_protein_ddi1_homolog_2_like_isoform_x2__p.l	67
afg3_like_protein_1__p.l	68
afg3_like_protein_2__p.l	69
aflatoxin_b1_aldehyde_reductase_member_4_like__p.l	70
agmatinase_mitochondrial_like__p.l	71
ah_receptor_interacting_protein_like_isoform_x1__p.l	72
alanine_aminotransferase_2_like_isoform_x1_alanine_aminotransferase_2_like_isoform_x2_alanine_aminotransferase_2_like_isoform_x2__p.l	74
alanyl_t_rna_editing_protein_aarsd1_isoform_x1_alanyl_t_rna_editing_protein_aarsd1_isoform_x2__p.l	75
alcohol_dehydrogenase_1_like__p.l	76
alcohol_dehydrogenase_class_3__p.l	77
alcohol_dehydrogenase_nadp_a_like__p.l	78
alcohol_dehydrogenase_nadp_isoform_x1_alcohol_dehydrogenase_nadp_isoform_x2__p.l	79
aldehyde_dehydrogenase_family_16_member_a1_like__p.l	80
aldehyde_dehydrogenase_family_9_member_a1_a_like__p.l	81
aldehyde_dehydrogenase_family_9_member_a1_b_like__p.l	82
aldehyde_dehydrogenase_mitochondrial_like__p.l	83
aldehyde_oxidase_1_like__p.l	84
aldose_1_epimerase_isoform_x2__p.l	85
aldose_reductase_like__p.l	86
aldose_reductase_related_protein_2_like__p.l	87
alkaline_phosphatase_like__p.l	88
alkyldihydroxyacetonephosphate_synthase_peroxisomal_like_isoform_x1_alkyldihydroxyacetonephosphate_synthase_peroxisomal_like_isoform_x2__p.l	89
allantoicase_like__p.l	90
alpha_1_3_1_6_mannosyltransferase_alg2_alpha_1_3_1_6_mannosyltransferase_alg2_alpha_1_3_1_6_mannosyltransferase_alg2__p.l	91
alpha_1_antitrypsin_homolog__p.l	92
alpha_1_antitrypsin_like__p.l	93
alpha_2_hs_glycoprotein_like__p.l	94
alpha_2_macroglobulin_like_isoform_x2__p.l	95
alpha_2_macroglobulin_receptor_associated_protein__p.l	96
alpha_actinin_3_like__p.l	97
alpha_actinin_4_isoform_x1_alpha_actinin_4_isoform_x2__p.l	98
alpha_adducin_like__p.l	99
alpha_aminoadipic_semialdehyde_synthase_mitochondrial_like_alpha_aminoadipic_semialdehyde_synthase_mitochondrial_like_alpha_aminoadipic_semialdehyde_synthase_mitochondrial_like_alpha_aminoadipic_semialdehyde_synthase_mitochondrial_like_alpha_aminoadipic_semialdehyde_synthase_mitochondrial_like__p.l	100
alpha_ketoglutarate_dependent_dioxygenase_fto_like_partial__p.l	102
alpha_mannosidase_2_like_isoform_x1__p.l	104
alpha_methylacyl_co_a_racemase__p.l	105
alpha_n_acetylgalactosaminidase_like__p.l	106
alpha_parvin_like_alpha_parvin__p.l	107
amidophosphoribosyltransferase_like_isoform_x1_amidophosphoribosyltransferase_like_isoform_x2_amidophosphoribosyltransferase_like_isoform_x1_amidophosphoribosyltransferase_like_isoform_x2__p.l	109
amine_oxidase_flavin_containing__p.l	110
amine_sulfotransferase_like__p.l	111
aminoacylase_1_like__p.l	112
aminomethyltransferase_mitochondrial__p.l	115
aminopeptidase_b_isoform_x1__p.l	116
aminopeptidase_n_like_partial__p.l	117
anamorsin_isoform_x1__p.l	118
angiotensinogen__p.l	119
ankyrin_3_like_isoform_x8_ankyrin_3_like_isoform_x9_ankyrin_3_like_isoform_x10_ankyrin_3_like_isoform_x11__p.l	120
annexin_a1_like__p.l	121
annexin_a11_like__p.l	122
annexin_a13_like__p.l	123
annexin_a2__p.l	124
annexin_a2_b_like_partial__p.l	125
annexin_a4_like__p.l	126
annexin_a6_like__p.l	127
antithrombin_iii_like__p.l	128
ap_1_complex_subunit_beta_1_isoform_x1_ap_1_complex_subunit_beta_1_isoform_x2_ap_1_complex_subunit_beta_1_isoform_x3_ap_1_complex_subunit_beta_1_isoform_x3__p.l	129
ap_1_complex_subunit_gamma_1_like_isoform_x1__p.l	130
ap_1_complex_subunit_mu_1_isoform_x1_ap_1_complex_subunit_mu_1__p.l	131
ap_1_complex_subunit_sigma_1a_like_isoform_x1_ap_1_complex_subunit_sigma_1a_like_isoform_x2__p.l	132
ap_2_complex_subunit_alpha_2_isoform_x1_ap_2_complex_subunit_alpha_2_isoform_x2_ap_2_complex_subunit_alpha_2_isoform_x3_ap_2_complex_subunit_alpha_2_isoform_x4__p.l	133
ap_2_complex_subunit_mu_a_like_isoform_x1_ap_2_complex_subunit_mu_a_like_isoform_x1_ap_2_complex_subunit_mu_a_like_isoform_x1_ap_2_complex_subunit_mu_a_like_isoform_x2__p.l	134
ap_2_complex_subunit_mu_b_like_isoform_x1_ap_2_complex_subunit_mu_b_like_isoform_x2__p.l	135
ap_2_complex_subunit_sigma_isoform_x1_ap_2_complex_subunit_sigma__p.l	136
ap_3_complex_subunit_delta_1_like_isoform_x2_ap_3_complex_subunit_delta_1_like_isoform_x3__p.l	137
ap_3_complex_subunit_mu_2_like_isoform_x1_ap_3_complex_subunit_mu_2_like_isoform_x2_ap_3_complex_subunit_mu_2_like_isoform_x2_ap_3_complex_subunit_mu_2_like_isoform_x1_ap_3_complex_subunit_mu_2_like_isoform_x2_ap_3_complex_subunit_mu_2_like_isoform_x2__p.l	138
apical_endosomal_glycoprotein_like_isoform_x1_apical_endosomal_glycoprotein_like_isoform_x2_apical_endosomal_glycoprotein_like_isoform_x1_apical_endosomal_glycoprotein_like_isoform_x2__p.l	139
apobec1_complementation_factor_isoform_x1_apobec1_complementation_factor_isoform_x1_apobec1_complementation_factor_isoform_x2__p.l	140
apolipoprotein_a_i_1__p.l	141
apolipoprotein_a_i_2__p.l	142
apolipoprotein_b_100_1_like__p.l	143
apolipoprotein_c_i_like__p.l	144
apolipoprotein_d_like__p.l	145
apolipoprotein_eb_like__p.l	146
apoptosis_associated_speck_like_protein_containing_a_card__p.l	147
apoptosis_inducing_factor_1_mitochondrial_isoform_x1_apoptosis_inducing_factor_1_mitochondrial_isoform_x2_apoptosis_inducing_factor_1_mitochondrial_isoform_x3_apoptosis_inducing_factor_1_mitochondrial_isoform_x4_apoptosis_inducing_factor_1_mitochondrial_isoform_x5__p.l	148
apoptosis_inhibitor_5_like__p.l	149
apoptosis_inhibitor_5_like_isoform_x1_apoptosis_inhibitor_5_like_isoform_x2__p.l	150
apoptotic_chromatin_condensation_inducer_in_the_nucleus_like__p.l	151
apoptotic_protease_activating_factor_1_like_isoform_x1_apoptotic_protease_activating_factor_1_like_isoform_x2_apoptotic_protease_activating_factor_1_like_apoptotic_protease_activating_factor_1_like__p.l	152
arf_gap_with_coiled_coil_ank_repeat_and_ph_domain_containing_protein_2_like__p.l	155
arf_gap_with_rho_gap_domain_ank_repeat_and_ph_domain_containing_protein_1_like_partial__p.l	156
arginase_1_like__p.l	157
arginine_t_rna_ligase_cytoplasmic_like_isoform_x1__p.l	158
argininosuccinate_lyase_isoform_x1_argininosuccinate_lyase_isoform_x2__p.l	159
argininosuccinate_synthase__p.l	160
armadillo_repeat_containing_protein_1_like_isoform_x1_armadillo_repeat_containing_protein_1_like_isoform_x2_armadillo_repeat_containing_protein_1_like_isoform_x1_armadillo_repeat_containing_protein_1_like_isoform_x2__p.l	161
aromatic_l_amino_acid_decarboxylase_like__p.l	162
arrestin_red_cell_isoform_x2_arrestin_red_cell__p.l	163
arsenite_methyltransferase__p.l	164
arylamine_n_acetyltransferase_pineal_gland_isozyme_nat_10_like__p.l	165
asialoglycoprotein_receptor_1_like__p.l	166
asparagine_t_rna_ligase_cytoplasmic_like__p.l	168
aspartate_aminotransferase_cytoplasmic__p.l	169
aspartate_aminotransferase_mitochondrial_like__p.l	170
aspartate_t_rna_ligase_cytoplasmic_like__p.l	171
aspartoacylase_like_isoform_x5__p.l	173
aspartyl_aminopeptidase_like__p.l	174
aspartyl_asparaginyl_beta_hydroxylase_like__p.l	175
aspartyl_asparaginyl_beta_hydroxylase_like_isoform_x2_aspartyl_asparaginyl_beta_hydroxylase_like_isoform_x3_aspartyl_asparaginyl_beta_hydroxylase_like_isoform_x4_aspartyl_asparaginyl_beta_hydroxylase_like_isoform_x6_aspartyl_asparaginyl_beta_hydroxylase_like_isoform_x7_aspartyl_asparaginyl_beta_hydroxylase_like_isoform_x2_aspartyl_asparaginyl_beta_hydroxylase_like_isoform_x3_aspartyl_asparaginyl_…	176
at_pase_asna1_like_at_pase_asna1_like_at_pase_asna1__p.l	177
at_pase_family_aaa_domain_containing_protein_1_b_like__p.l	178
at_pase_family_aaa_domain_containing_protein_3_like__p.l	179
at_pase_inhibitor_b_mitochondrial_like_at_pase_inhibitor_b_mitochondrial_like_isoform_x1_at_pase_inhibitor_b_mitochondrial_like_isoform_x2_at_pase_inhibitor_b_mitochondrial_like_isoform_x3__p.l	180
ataxin_2_like_protein_isoform_x1_ataxin_2_like_protein_isoform_x2_ataxin_2_like_protein_isoform_x3_ataxin_2_like_protein_isoform_x1_ataxin_2_like_protein_isoform_x2__p.l	181
ataxin_3_like_isoform_x1_ataxin_3_like_isoform_x2_ataxin_3_like_isoform_x3_ataxin_3_like_isoform_x4_ataxin_3_like_isoform_x5_ataxin_3_like_isoform_x1_ataxin_3_like_isoform_x2_ataxin_3_like_isoform_x3_ataxin_3_like_isoform_x4__p.l	182
atlastin_2_like_isoform_x3__p.l	183
atlastin_3_like_isoform_x1_atlastin_3_like_isoform_x2__p.l	184
atp_binding_cassette_sub_family_a_member_1_like_isoform_x1_atp_binding_cassette_sub_family_a_member_1_like_isoform_x2_atp_binding_cassette_sub_family_a_member_1_like_isoform_x3_atp_binding_cassette_sub_family_a_member_1_like_isoform_x4_atp_binding_cassette_sub_family_a_member_1_like_isoform_x1_atp_binding_cassette_sub_family_a_member_1_like_isoform_x2_atp_binding_cassette_sub_family_a_member_1_li…	185
atp_binding_cassette_sub_family_b_member_8_mitochondrial_like_isoform_x1_atp_binding_cassette_sub_family_b_member_8_mitochondrial_like_isoform_x2__p.l	186
atp_binding_cassette_sub_family_d_member_3_like__p.l	187
atp_binding_cassette_sub_family_e_member_1__p.l	188
atp_binding_cassette_sub_family_f_member_2__p.l	189
atp_binding_cassette_sub_family_f_member_3__p.l	190
atp_citrate_synthase_isoform_x1_atp_citrate_synthase_isoform_x2__p.l	191
atp_dependent_6_phosphofructokinase_platelet_type_like_isoform_x1_atp_dependent_6_phosphofructokinase_platelet_type_like_isoform_x2_atp_dependent_6_phosphofructokinase_platelet_type_like_isoform_x3_atp_dependent_6_phosphofructokinase_platelet_type_like_isoform_x4_atp_dependent_6_phosphofructokinase_platelet_type_like_isoform_x5_atp_dependent_6_phosphofructokinase_platelet_type_like_isoform_x6_atp…	192
atp_dependent_clp_protease_atp_binding_subunit_clp_x_like_mitochondrial_atp_dependent_clp_protease_atp_binding_subunit_clp_x_like_mitochondrial__p.l	193
atp_dependent_clp_protease_proteolytic_subunit_mitochondrial_like_atp_dependent_clp_protease_proteolytic_subunit_mitochondrial_like__p.l	194
atp_dependent_rna_helicase_a_isoform_x1_atp_dependent_rna_helicase_a_isoform_x2__p.l	195
atp_dependent_rna_helicase_ddx1_like__p.l	196
atp_dependent_rna_helicase_ddx19a_like__p.l	197
atp_dependent_rna_helicase_ddx39a_like_atp_dependent_rna_helicase_ddx39a_atp_dependent_rna_helicase_ddx39a_like_atp_dependent_rna_helicase_ddx39a_like_atp_dependent_rna_helicase_ddx39a_like__p.l	198
atp_dependent_rna_helicase_ddx3x_like_isoform_x1_atp_dependent_rna_helicase_ddx3x_like_isoform_x3_atp_dependent_rna_helicase_ddx3x_like_isoform_x6_atp_dependent_rna_helicase_ddx3x_like_isoform_x1_atp_dependent_rna_helicase_ddx3x_like_isoform_x3__p.l	199
atp_dependent_rna_helicase_ddx3y_like_isoform_x2__p.l	200
atp_dependent_s_nad_p_h_hydrate_dehydratase_isoform_x7__p.l	201
atp_synthase_coupling_factor_6_mitochondrial_like_atp_synthase_coupling_factor_6_mitochondrial_like_atp_synthase_coupling_factor_6_mitochondrial_atp_synthase_coupling_factor_6_mitochondrial_atp_synthase_coupling_factor_6_mitochondrial_like_atp_synthase_coupling_factor_6_mitochondrial_like__p.l	202
atp_synthase_f_0_complex_subunit_b1_mitochondrial_like__p.l	203
atp_synthase_f0_subunit_8_mitochondrion_atp_synthase_f0_subunit_8_mitochondrion_at_pase_8_mitochondrion__p.l	204
atp_synthase_mitochondrial_f1_complex_assembly_factor_1_like_isoform_x1_atp_synthase_mitochondrial_f1_complex_assembly_factor_1_like_isoform_x2__p.l	205
atp_synthase_subunit_alpha_mitochondrial_isoform_x4__p.l	206
atp_synthase_subunit_alpha_mitochondrial_like__p.l	207
atp_synthase_subunit_beta_mitochondrial_like_atp_synthase_subunit_beta_mitochondrial__p.l	208
atp_synthase_subunit_delta_mitochondrial_like_atp_synthase_subunit_delta_mitochondrial_like__p.l	209
atp_synthase_subunit_e_mitochondrial__p.l	210
atp_synthase_subunit_epsilon_mitochondrial__p.l	211
atp_synthase_subunit_g_mitochondrial_like__p.l	212
atp_synthase_subunit_o_mitochondrial_like__p.l	213
b_cell_linker_protein_like__p.l	215
b_cell_receptor_associated_protein_31__p.l	216
baculoviral_iap_repeat_containing_protein_6_like_isoform_x1_baculoviral_iap_repeat_containing_protein_6_like_isoform_x2_baculoviral_iap_repeat_containing_protein_6_like_isoform_x3_baculoviral_iap_repeat_containing_protein_6_like_isoform_x4_baculoviral_iap_repeat_containing_protein_6_like_isoform_x5_baculoviral_iap_repeat_containing_protein_6_like_isoform_x6_baculoviral_iap_repeat_containing_prote…	217
band_3_anion_exchange_protein_isoform_x1_band_3_anion_exchange_protein_isoform_x2__p.l	218
band_4_1_like_protein_3_isoform_x7_band_4_1_like_protein_3_isoform_x8__p.l	219
basement_membrane_specific_heparan_sulfate_proteoglycan_core_protein_like_isoform_x1_basement_membrane_specific_heparan_sulfate_proteoglycan_core_protein_like_isoform_x2_basement_membrane_specific_heparan_sulfate_proteoglycan_core_protein_like_isoform_x3_basement_membrane_specific_heparan_sulfate_proteoglycan_core_protein_like_isoform_x4_basement_membrane_specific_heparan_sulfate_proteoglycan_cor…	220
basic_leucine_zipper_and_w2_domain_containing_protein_1_a_like_isoform_x1__p.l	221
basic_salivary_proline_rich_protein_1_like__p.l	222
basigin_like_isoform_x1__p.l	223
beta_2_glycoprotein_1_like__p.l	225
beta_2_syntrophin_like__p.l	226
beta_beta_carotene_15_15_dioxygenase_like_isoform_x1_beta_beta_carotene_15_15_dioxygenase_like_isoform_x2__p.l	228
beta_catenin_like_protein_1_beta_catenin_like_protein_1_isoform_x1_beta_catenin_like_protein_1_isoform_x2_beta_catenin_like_protein_1_isoform_x3__p.l	229
beta_centractin_like_isoform_x1_beta_centractin_like_beta_centractin_like__p.l	230
beta_galactosidase__p.l	232
beta_galactoside_binding_lectin_like__p.l	233
beta_glucuronidase_like__p.l	234
beta_hexosaminidase_subunit_alpha_like__p.l	235
beta_hexosaminidase_subunit_beta_like_isoform_x2__p.l	236
beta_ureidopropionase_isoform_x2__p.l	237
betaine_homocysteine_s_methyltransferase_1_like__p.l	238
bifunctional_3_phosphoadenosine_5_phosphosulfate_synthase_2_like__p.l	239
bifunctional_coenzyme_a_synthase_isoform_x3_bifunctional_coenzyme_a_synthase_isoform_x4__p.l	240
bifunctional_epoxide_hydrolase_2_like__p.l	241
bifunctional_glutamate_proline_t_rna_ligase_like__p.l	242
bifunctional_purine_biosynthesis_protein_purh_like__p.l	243
bifunctional_udp_n_acetylglucosamine_2_epimerase_n_acetylmannosamine_kinase_like_isoform_x1_bifunctional_udp_n_acetylglucosamine_2_epimerase_n_acetylmannosamine_kinase_like_isoform_x2_bifunctional_udp_n_acetylglucosamine_2_epimerase_n_acetylmannosamine_kinase_like_isoform_x2__p.l	244
biotinidase_like__p.l	245
bis_5_nucleosyl_tetraphosphatase_asymmetrical_isoform_x1_bis_5_nucleosyl_tetraphosphatase_asymmetrical_isoform_x2_bis_5_nucleosyl_tetraphosphatase_asymmetrical_isoform_x3_bis_5_nucleosyl_tetraphosphatase_asymmetrical_isoform_x4_bis_5_nucleosyl_tetraphosphatase_asymmetrical_isoform_x5_bis_5_nucleosyl_tetraphosphatase_asymmetrical_isoform_x6__p.l	246
bleomycin_hydrolase_isoform_x1_bleomycin_hydrolase_isoform_x2__p.l	247
brca2_and_cdkn1a_interacting_protein_partial__p.l	248
breast_carcinoma_amplified_sequence_3_like__p.l	249
brefeldin_a_inhibited_guanine_nucleotide_exchange_protein_2_isoform_x1_brefeldin_a_inhibited_guanine_nucleotide_exchange_protein_2_isoform_x2__p.l	250
bromodomain_containing_protein_3_like_isoform_x1_bromodomain_containing_protein_3_like_isoform_x1_bromodomain_containing_protein_3_like_isoform_x2_bromodomain_containing_protein_3_like_isoform_x3_bromodomain_containing_protein_3_like_isoform_x4_bromodomain_containing_protein_3_like_isoform_x5__p.l	251
btb_poz_domain_containing_protein_kctd12_like__p.l	252
butyrophilin_subfamily_1_member_a1_like__p.l	253
c_1_tetrahydrofolate_synthase_cytoplasmic__p.l	254
c_amp_dependent_protein_kinase_catalytic_subunit_alpha_isoform_x1_c_amp_dependent_protein_kinase_catalytic_subunit_alpha_isoform_x2_c_amp_dependent_protein_kinase_catalytic_subunit_alpha_isoform_x3_c_amp_dependent_protein_kinase_catalytic_subunit_alpha_isoform_x4__p.l	255
c_amp_dependent_protein_kinase_catalytic_subunit_beta_like_isoform_x1_c_amp_dependent_protein_kinase_catalytic_subunit_beta_like_isoform_x2_c_amp_dependent_protein_kinase_catalytic_subunit_beta_like_isoform_x3_c_amp_dependent_protein_kinase_catalytic_subunit_beta_like_isoform_x1_c_amp_dependent_protein_kinase_catalytic_subunit_beta_like_isoform_x2_c_amp_dependent_protein_kinase_catalytic_subunit_…	256
c_amp_dependent_protein_kinase_type_i_alpha_regulatory_subunit_c_amp_dependent_protein_kinase_type_i_alpha_regulatory_subunit_c_amp_dependent_protein_kinase_type_i_alpha_regulatory_subunit_c_amp_dependent_protein_kinase_type_i_alpha_regulatory_subunit_c_amp_dependent_protein_kinase_type_i_alpha_regulatory_subunit_like_c_amp_dependent_protein_kinase_type_i_alpha_regulatory_subunit_like__p.l	257
c_amp_dependent_protein_kinase_type_ii_alpha_regulatory_subunit_like_isoform_x2__p.l	258
c_reactive_protein_like__p.l	259
c_terminal_binding_protein_1_like_isoform_x1_c_terminal_binding_protein_1_like_isoform_x1_c_terminal_binding_protein_1_like_isoform_x1_c_terminal_binding_protein_1_like_isoform_x2_c_terminal_binding_protein_1_like_isoform_x2_c_terminal_binding_protein_2_like_isoform_x1_c_terminal_binding_protein_2_like_isoform_x1_c_terminal_binding_protein_2_like_isoform_x1_c_terminal_binding_protein_1_like_isofo…	260
c_type_lectin_domain_family_10_member_a_like_isoform_x1_c_type_lectin_domain_family_12_member_b_like_isoform_x2__p.l	261
c_type_lectin_domain_family_4_member_e_like_isoform_x2__p.l	262
c_type_lectin_domain_family_4_member_k_like__p.l	263
c4b_binding_protein_alpha_chain_like_isoform_x1_membrane_cofactor_protein_like_isoform_x2_c4b_binding_protein_alpha_chain_like_isoform_x3__p.l	264
caax_prenyl_protease_1_homolog_isoform_x1_caax_prenyl_protease_1_homolog_isoform_x2__p.l	265
cad_protein_like_isoform_x2__p.l	266
calcineurin_b_homologous_protein_1_isoform_x1_calcineurin_b_homologous_protein_1_isoform_x2__p.l	267
calcium_binding_mitochondrial_carrier_protein_aralar1_like_isoform_x1_calcium_binding_mitochondrial_carrier_protein_aralar1_like_isoform_x2__p.l	268
calcium_binding_protein_39_like__p.l	269
calcium_calmodulin_dependent_protein_kinase_type_1_like_isoform_x1_calcium_calmodulin_dependent_protein_kinase_type_1_like_isoform_x2__p.l	270
calcium_calmodulin_dependent_protein_kinase_type_ii_delta_1_chain_like__p.l	271
calcium_calmodulin_dependent_protein_kinase_type_ii_subunit_gamma_like_isoform_x3__p.l	272
calcium_load_activated_calcium_channel_isoform_x1_calcium_load_activated_calcium_channel_isoform_x2__p.l	273
calcyclin_binding_protein__p.l	274
calmodulin_calmodulin_calmodulin_calmodulin_2_calmodulin_1_calmodulin_calmodulin_calmodulin_calmodulin_calmodulin_isoform_x1__p.l	275
calnexin_like_isoform_x1_calnexin_like_isoform_x1__p.l	276
calnexin_like_isoform_x3__p.l	277
calpain_1_catalytic_subunit_like__p.l	278
calpain_2_catalytic_subunit_like__p.l	279
calpain_small_subunit_1_like__p.l	280
calphotin_like__p.l	281
calponin_3_like__p.l	282
calreticulin_like__p.l	283
calumenin_a_like_isoform_x1_calumenin_a_like_isoform_x1_calumenin_a_like_isoform_x2_calumenin_a_isoform_x1_calumenin_a_isoform_x1_calumenin_a_isoform_x2__p.l	284
calumenin_b_like__p.l	285
calumenin_like_isoform_x1__p.l	286
cap_gly_domain_containing_linker_protein_1_isoform_x1_cap_gly_domain_containing_linker_protein_1_isoform_x2_cap_gly_domain_containing_linker_protein_1_isoform_x3_cap_gly_domain_containing_linker_protein_1_isoform_x4_cap_gly_domain_containing_linker_protein_1_isoform_x5_cap_gly_domain_containing_linker_protein_1_isoform_x6__p.l	287
caprin_1_like_isoform_x1_caprin_1_like_isoform_x2__p.l	289
carbonic_anhydrase_1_like__p.l	291
carbonic_anhydrase_like__p.l	292
carbonyl_reductase_nadph_1__p.l	293
carboxylesterase_5a_like_isoform_x1_carboxylesterase_5a_like_isoform_x2__p.l	294
carboxymethylenebutenolidase_homolog__p.l	295
carboxypeptidase_d__p.l	296
carnitine_o_acetyltransferase_like__p.l	297
carnitine_o_palmitoyltransferase_1_liver_isoform_like_partial__p.l	298
carnitine_o_palmitoyltransferase_2_mitochondrial__p.l	299
casein_kinase_i_like_isoform_x8_casein_kinase_i_like_isoform_x9_casein_kinase_i_isoform_x6__p.l	300
casein_kinase_ii_subunit_alpha_like_isoform_x1__p.l	301
casein_kinase_ii_subunit_beta_isoform_x1_casein_kinase_ii_subunit_beta_isoform_x1_casein_kinase_ii_subunit_beta_isoform_x2_casein_kinase_ii_subunit_beta_casein_kinase_ii_subunit_beta__p.l	302
caspase_3_like__p.l	303
caspase_6_like_caspase_6_like_caspase_6_like_isoform_x1_caspase_6_like_isoform_x2__p.l	304
catalase_isoform_x2__p.l	305
catalase_like__p.l	306
catechol_o_methyltransferase_domain_containing_protein_1_isoform_x1_catechol_o_methyltransferase_domain_containing_protein_1_isoform_x2_catechol_o_methyltransferase_domain_containing_protein_1_isoform_x2__p.l	307
catenin_alpha_1__p.l	308
catenin_beta_1_isoform_x2_catenin_beta_1_isoform_x3__p.l	309
catenin_delta_1_like_isoform_x1_catenin_delta_1_like_isoform_x1_catenin_delta_1_like_isoform_x1_catenin_delta_1_like_isoform_x2_catenin_delta_1_like_isoform_x3_catenin_delta_1_like_isoform_x4_catenin_delta_1_like_isoform_x5_catenin_delta_1_like_isoform_x5__p.l	310
cathepsin_b_like__p.l	311
cathepsin_d_like__p.l	312
cathepsin_f_like_isoform_x1_cathepsin_f_like_isoform_x2_cathepsin_f_like_isoform_x3__p.l	313
cathepsin_k_like__p.l	314
cathepsin_l1_like__p.l	315
cathepsin_z_like__p.l	316
cation_dependent_mannose_6_phosphate_receptor_like_isoform_x1_cation_dependent_mannose_6_phosphate_receptor_like_isoform_x2_cation_dependent_mannose_6_phosphate_receptor_like_isoform_x3_cation_dependent_mannose_6_phosphate_receptor_like_isoform_x4__p.l	317
cationic_amino_acid_transporter_2_isoform_x2__p.l	318
caveolae_associated_protein_1__p.l	319
caveolae_associated_protein_2_like__p.l	320
ccr4_not_transcription_complex_subunit_1_isoform_x1_ccr4_not_transcription_complex_subunit_1_isoform_x1_ccr4_not_transcription_complex_subunit_1_isoform_x2_ccr4_not_transcription_complex_subunit_1_isoform_x3_ccr4_not_transcription_complex_subunit_1_isoform_x4_ccr4_not_transcription_complex_subunit_1_isoform_x5_ccr4_not_transcription_complex_subunit_1_isoform_x6_ccr4_not_transcription_complex_subu…	321
cd166_antigen_homolog_a_like_isoform_x1_cd166_antigen_homolog_a_like_isoform_x1_cd166_antigen_homolog_a_like_isoform_x2__p.l	322
cd81_antigen_like__p.l	323
cdgsh_iron_sulfur_domain_containing_protein_1_like_isoform_x1__p.l	324
cdgsh_iron_sulfur_domain_containing_protein_3_mitochondrial_like_cdgsh_iron_sulfur_domain_containing_protein_3_mitochondrial_like__p.l	325
cdk5_regulatory_subunit_associated_protein_3__p.l	326
cell_division_control_protein_42_homolog_cell_division_control_protein_42_homolog_cell_division_control_protein_42_homolog_isoform_x1_cell_division_control_protein_42_homolog_isoform_x1_cell_division_control_protein_42_homolog_cell_division_control_protein_42_homolog__p.l	327
cell_division_cycle_5_like_protein_isoform_x1_cell_division_cycle_5_like_protein_isoform_x2__p.l	328
cell_division_cycle_and_apoptosis_regulator_protein_1_like__p.l	329
cellular_nucleic_acid_binding_protein_like__p.l	330
ceramide_synthase_2_like__p.l	331
charged_multivesicular_body_protein_4b_like__p.l	332
charged_multivesicular_body_protein_7_like__p.l	333
chloride_intracellular_channel_protein_1_like__p.l	334
chloride_intracellular_channel_protein_5_like__p.l	335
cholesterol_24_hydroxylase_like__p.l	337
choline_dehydrogenase_mitochondrial__p.l	338
choline_ethanolamine_kinase__p.l	339
choline_phosphate_cytidylyltransferase_a_like_isoform_x1_choline_phosphate_cytidylyltransferase_a_like_isoform_x1_choline_phosphate_cytidylyltransferase_a_like_isoform_x2_choline_phosphate_cytidylyltransferase_a_like_isoform_x2_choline_phosphate_cytidylyltransferase_a_like_isoform_x1_choline_phosphate_cytidylyltransferase_a_like_isoform_x2_choline_phosphate_cytidylyltransferase_a_like_isoform_x3_…	340
chromatin_target_of_prmt1_protein_like_isoform_x1_chromatin_target_of_prmt1_protein_like_isoform_x1_chromatin_target_of_prmt1_protein_like_isoform_x1_chromatin_target_of_prmt1_protein_like_isoform_x1_chromatin_target_of_prmt1_protein_like_partial__p.l	341
chromobox_protein_homolog_1_like__p.l	342
chromobox_protein_homolog_3_like_isoform_x1_chromobox_protein_homolog_3_like_isoform_x2_chromobox_protein_homolog_3_like_isoform_x1_chromobox_protein_homolog_3_like_isoform_x2__p.l	343
chromobox_protein_homolog_5_like__p.l	344
chromodomain_helicase_dna_binding_protein_4_like_lqp_chromodomain_helicase_dna_binding_protein_4_like_chromodomain_helicase_dna_binding_protein_4_like__p.l	345
cilia_and_flagella_associated_protein_251_like_partial__p.l	346
cingulin_like__p.l	347
cingulin_like_protein_1__p.l	348
citramalyl_co_a_lyase_mitochondrial__p.l	352
citrate_synthase_mitochondrial_like__p.l	353
clathrin_heavy_chain_1_isoform_x1_clathrin_heavy_chain_1_isoform_x2_clathrin_heavy_chain_1_isoform_x3_clathrin_heavy_chain_1_isoform_x4_clathrin_heavy_chain_1_isoform_x5_clathrin_heavy_chain_1_isoform_x6_clathrin_heavy_chain_1_isoform_x7_clathrin_heavy_chain_1_isoform_x1_clathrin_heavy_chain_1_isoform_x2_clathrin_heavy_chain_1_isoform_x3_clathrin_heavy_chain_1_isoform_x4_clathrin_heavy_chain_1_is…	355
clathrin_interactor_1_like__p.l	356
clathrin_light_chain_a_like_isoform_x1_clathrin_light_chain_a_like_isoform_x2_clathrin_light_chain_a_like_isoform_x3_clathrin_light_chain_a_like_isoform_x1_clathrin_light_chain_a_like_isoform_x2_clathrin_light_chain_a_like_isoform_x3_clathrin_light_chain_a_like_isoform_x1_clathrin_light_chain_a_like_isoform_x2_clathrin_light_chain_a_like_isoform_x3__p.l	357
cleavage_and_polyadenylation_specificity_factor_subunit_5_like__p.l	358
cleft_lip_and_palate_transmembrane_protein_1_homolog_isoform_x1_cleft_lip_and_palate_transmembrane_protein_1_homolog_isoform_x2__p.l	359
clustered_mitochondria_protein_homolog_isoform_x1__p.l	360
coactosin_like_protein__p.l	361
coagulation_factor_ix__p.l	362
coagulation_factor_v_like_isoform_x1_coagulation_factor_v_like_isoform_x1_coagulation_factor_v_like_isoform_x2__p.l	363
coagulation_factor_vii_like__p.l	364
coagulation_factor_x_like__p.l	365
coatomer_subunit_alpha__p.l	366
coatomer_subunit_beta_isoform_x1_coatomer_subunit_beta_isoform_x2_coatomer_subunit_beta_isoform_x3_coatomer_subunit_beta_isoform_x4__p.l	367
coatomer_subunit_beta_like__p.l	368
coatomer_subunit_beta_like_2__p.l	369
coatomer_subunit_delta_like__p.l	370
coatomer_subunit_epsilon__p.l	371
coatomer_subunit_zeta_1_like_isoform_x4_coatomer_subunit_zeta_1_like_isoform_x5__p.l	372
cob_i_yrinic_acid_a_c_diamide_adenosyltransferase_mitochondrial_like__p.l	373
cobw_domain_containing_protein_1_like__p.l	374
cofilin_2_like__p.l	375
coiled_coil_domain_containing_protein_134_like__p.l	376
coiled_coil_domain_containing_protein_22_like__p.l	377
coiled_coil_domain_containing_protein_25__p.l	378
coiled_coil_domain_containing_protein_47_coiled_coil_domain_containing_protein_47_coiled_coil_domain_containing_protein_47_coiled_coil_domain_containing_protein_47_coiled_coil_domain_containing_protein_47_like_coiled_coil_domain_containing_protein_47_like_coiled_coil_domain_containing_protein_47_like_coiled_coil_domain_containing_protein_47_like__p.l	379
coiled_coil_domain_containing_protein_58__p.l	380
coiled_coil_domain_containing_protein_6_like_isoform_x1_coiled_coil_domain_containing_protein_6_like_isoform_x2_coiled_coil_domain_containing_protein_6_like__p.l	381
coiled_coil_domain_containing_protein_93_like_isoform_x1_coiled_coil_domain_containing_protein_93_like_isoform_x2__p.l	382
coiled_coil_helix_coiled_coil_helix_domain_containing_protein_2_like__p.l	383
cold_inducible_rna_binding_protein_b_like_isoform_x1_cold_inducible_rna_binding_protein_b_like_isoform_x3__p.l	384
cold_inducible_rna_binding_protein_b_like_isoform_x2__p.l	385
cold_shock_domain_containing_protein_e1_like_isoform_x1_cold_shock_domain_containing_protein_e1_like_isoform_x1_cold_shock_domain_containing_protein_e1_like_isoform_x1_cold_shock_domain_containing_protein_e1_like_isoform_x2_cold_shock_domain_containing_protein_e1_like_isoform_x3_cold_shock_domain_containing_protein_e1_like_isoform_x4_cold_shock_domain_containing_protein_e1_like_isoform_x5_cold_sh…	386
collagen_alpha_1_i_chain_like__p.l	387
collagen_alpha_1_i_chain_like_isoform_x2__p.l	388
collagen_alpha_1_ii_chain_like__p.l	389
collagen_alpha_1_v_chain_like__p.l	390
collagen_alpha_1_vi_chain_like__p.l	391
collagen_alpha_1_xii_chain_like_isoform_x1_collagen_alpha_1_xii_chain_like_isoform_x2_collagen_alpha_1_xii_chain_like_isoform_x1_collagen_alpha_1_xii_chain_like_isoform_x2__p.l	392
collagen_alpha_2_i_chain_isoform_x3__p.l	393
collagen_alpha_2_vi_chain__p.l	394
collagen_alpha_2_vi_chain_like__p.l	395
collagen_alpha_3_vi_chain_like_isoform_x1_collagen_alpha_3_vi_chain_like_isoform_x2_collagen_alpha_3_vi_chain_like_isoform_x3_collagen_alpha_3_vi_chain_like_isoform_x4_collagen_alpha_3_vi_chain_like_isoform_x5__p.l	396
comm_domain_containing_protein_5_like__p.l	397
complement_c1q_like_protein_2__p.l	398
complement_c1q_like_protein_4__p.l	399
complement_c1q_tumor_necrosis_factor_related_protein_3_like_isoform_x1_complement_c1q_tumor_necrosis_factor_related_protein_3_like_isoform_x2__p.l	400
complement_c1r_a_subcomponent_like__p.l	401
complement_c3_alpha_chain_like__p.l	402
complement_c3_complement_c3_like__p.l	403
complement_c3_like__p.l	404
complement_c4_b_like__p.l	405
complement_c4_like__p.l	406
complement_c5__p.l	407
complement_component_1_q_subcomponent_binding_protein_mitochondrial_like_isoform_x2__p.l	408
complement_component_c6_isoform_x1_complement_component_c6_isoform_x1_complement_component_c6_isoform_x2__p.l	409
complement_component_c8_beta_chain__p.l	410
complement_component_c8_gamma_chain_like_complement_component_c8_gamma_chain_like_partial__p.l	411
complement_component_c9__p.l	412
complement_factor_b_like__p.l	413
complement_factor_d_like__p.l	414
complement_factor_h_like__p.l	415
complement_factor_h_related_protein_4_like_isoform_x1__p.l	416
constitutive_coactivator_of_ppar_gamma_like_protein_2_constitutive_coactivator_of_ppar_gamma_like_protein_2_isoform_x1_constitutive_coactivator_of_ppar_gamma_like_protein_2_isoform_x1_constitutive_coactivator_of_ppar_gamma_like_protein_2_isoform_x1_constitutive_coactivator_of_ppar_gamma_like_protein_2_isoform_x1_constitutive_coactivator_of_ppar_gamma_like_protein_2_isoform_x1_constitutive_coactiv…	418
cop9_signalosome_complex_subunit_2_isoform_x1_cop9_signalosome_complex_subunit_2_isoform_x2_cop9_signalosome_complex_subunit_2_isoform_x3_cop9_signalosome_complex_subunit_2_isoform_x4_cop9_signalosome_complex_subunit_2_isoform_x5__p.l	419
cop9_signalosome_complex_subunit_3_like_cop9_signalosome_complex_subunit_3__p.l	420
cop9_signalosome_complex_subunit_4_like_isoform_x1_cop9_signalosome_complex_subunit_4_like_isoform_x2_cop9_signalosome_complex_subunit_4_isoform_x1_cop9_signalosome_complex_subunit_4_isoform_x2__p.l	421
cop9_signalosome_complex_subunit_5__p.l	422
cop9_signalosome_complex_subunit_6_like_cop9_signalosome_complex_subunit_6_isoform_x1_cop9_signalosome_complex_subunit_6_isoform_x2_cop9_signalosome_complex_subunit_6_isoform_x1_cop9_signalosome_complex_subunit_6_isoform_x2__p.l	423
copine_3_isoform_x2__p.l	424
copine_3_like_isoform_x1__p.l	425
copper_homeostasis_protein_cut_c_homolog_isoform_x1__p.l	426
cordon_bleu_protein_like_1_isoform_x1_cordon_bleu_protein_like_1_isoform_x2_cordon_bleu_protein_like_1_isoform_x2__p.l	427
core_histone_macro_h2a_1_like__p.l	428
core_histone_macro_h2a_2_like_isoform_x2__p.l	429
coronin_1a_like__p.l	430
coronin_1b_like__p.l	431
coronin_1c_like__p.l	432
coxsackievirus_and_adenovirus_receptor_homolog__p.l	433
creatine_kinase_b_type_isoform_x2__p.l	434
ctp_synthase_1_like__p.l	436
cugbp_elav_like_family_member_2_isoform_x1_cugbp_elav_like_family_member_2_isoform_x2_cugbp_elav_like_family_member_2_isoform_x3_cugbp_elav_like_family_member_2_isoform_x4_cugbp_elav_like_family_member_2_isoform_x5_cugbp_elav_like_family_member_2_isoform_x6_cugbp_elav_like_family_member_2_isoform_x7_cugbp_elav_like_family_member_2_isoform_x8_cugbp_elav_like_family_member_2_isoform_x9_cugbp_elav_l…	437
cullin_2_isoform_x1_cullin_2_isoform_x1_cullin_2_isoform_x2_cullin_2_isoform_x3_cullin_2_isoform_x4_cullin_2_isoform_x1_cullin_2_isoform_x1_cullin_2_isoform_x2_cullin_2_isoform_x3_cullin_2_isoform_x4__p.l	438
cullin_3_isoform_x1_cullin_3_isoform_x2__p.l	439
cullin_5_like__p.l	440
cullin_9_like_isoform_x1_cullin_9_like_isoform_x2_cullin_9_like_isoform_x3__p.l	441
cullin_associated_nedd8_dissociated_protein_1__p.l	442
cyclin_dependent_like_kinase_5__p.l	443
cystathionine_beta_synthase_like__p.l	445
cystatin_b_like__p.l	446
cysteine_desulfurase_mitochondrial__p.l	448
cysteine_rich_with_egf_like_domain_protein_2_isoform_x1_cysteine_rich_with_egf_like_domain_protein_2_isoform_x2__p.l	449
cytochrome_b_c1_complex_subunit_1_mitochondrial_like__p.l	450
cytochrome_b_c1_complex_subunit_2_mitochondrial_like_isoform_x2__p.l	451
cytochrome_b_c1_complex_subunit_7_like__p.l	452
cytochrome_b_c1_complex_subunit_8_like__p.l	453
cytochrome_b_c1_complex_subunit_9__p.l	454
cytochrome_b_c1_complex_subunit_rieske_mitochondrial_like__p.l	455
cytochrome_b5_like__p.l	456
cytochrome_c__p.l	457
cytochrome_c_oxidase_subunit_4_isoform_1_mitochondrial_like_cytochrome_c_oxidase_subunit_4_isoform_1_mitochondrial_like__p.l	458
cytochrome_c_oxidase_subunit_5a_mitochondrial_like_cytochrome_c_oxidase_subunit_5a_mitochondrial_like_cytochrome_c_oxidase_subunit_5a_mitochondrial_like_isoform_x1_cytochrome_c_oxidase_subunit_5a_mitochondrial_like_isoform_x2__p.l	459
cytochrome_c_oxidase_subunit_5b_mitochondrial_like__p.l	460
cytochrome_c_oxidase_subunit_6a_mitochondrial_like__p.l	461
cytochrome_c_oxidase_subunit_6b1_like__p.l	462
cytochrome_c_oxidase_subunit_6c_1__p.l	463
cytochrome_c_oxidase_subunit_7a_related_protein_mitochondrial_like__p.l	464
cytochrome_c_oxidase_subunit_ii_mitochondrion_cytochrome_c_oxidase_subunit_ii_mitochondrion_cytochrome_oxidase_subunit_ii_partial_mitochondrion__p.l	465
cytochrome_c_oxidase_subunit_ndufa4_like__p.l	466
cytochrome_c1_heme_protein_mitochondrial_like__p.l	467
cytochrome_p450_1a1__p.l	468
cytochrome_p450_20a1_like__p.l	469
cytochrome_p450_2f2_like__p.l	470
cytochrome_p450_2f3_like__p.l	471
cytochrome_p450_2j2_like_isoform_x1__p.l	472
cytochrome_p450_2k1_like__p.l	473
cytochrome_p450_2k4__p.l	474
cytochrome_p450_2m1__p.l	475
cytochrome_p450_2u1_like__p.l	476
cytochrome_p450_3a27_like__p.l	477
cytochrome_p450_4b1_like__p.l	478
cytochrome_p450_4v2__p.l	479
cytoplasmic_aconitate_hydratase__p.l	480
cytoplasmic_dynein_1_heavy_chain_1__p.l	481
cytoplasmic_dynein_1_intermediate_chain_2_like_isoform_x5_cytoplasmic_dynein_1_intermediate_chain_2_like_isoform_x6__p.l	482
cytoplasmic_fmr1_interacting_protein_2_like__p.l	483
cytoplasmic_phosphatidylinositol_transfer_protein_1_like_isoform_x1_cytoplasmic_phosphatidylinositol_transfer_protein_1_like_isoform_x2_cytoplasmic_phosphatidylinositol_transfer_protein_1_like_isoform_x1_cytoplasmic_phosphatidylinositol_transfer_protein_1_like_isoform_x2__p.l	484
cytoskeleton_associated_protein_4_like__p.l	485
cytosol_aminopeptidase_like__p.l	486
cytosolic_10_formyltetrahydrofolate_dehydrogenase_like__p.l	487
cytosolic_5_nucleotidase_3_like__p.l	488
cytosolic_fe_s_cluster_assembly_factor_nubp2_isoform_x1_cytosolic_fe_s_cluster_assembly_factor_nubp2_isoform_x2__p.l	489
cytosolic_non_specific_dipeptidase_like_isoform_x1_cytosolic_non_specific_dipeptidase_like_isoform_x2__p.l	490
cytosolic_purine_5_nucleotidase_isoform_x1_cytosolic_purine_5_nucleotidase_isoform_x2__p.l	491
cytosolic_purine_5_nucleotidase_like__p.l	492
cytosolic_sulfotransferase_2_like__p.l	493
d_3_phosphoglycerate_dehydrogenase_like__p.l	494
d_amino_acid_oxidase_isoform_x1_d_amino_acid_oxidase_isoform_x2__p.l	495
d_aspartate_oxidase_isoform_x1_d_aspartate_oxidase_isoform_x2_d_aspartate_oxidase_isoform_x3_d_aspartate_oxidase_isoform_x4_d_aspartate_oxidase_isoform_x5__p.l	496
d_beta_hydroxybutyrate_dehydrogenase_mitochondrial_like__p.l	497
d_dopachrome_decarboxylase_a_like__p.l	498
d_glutamate_cyclase_mitochondrial_isoform_x1_d_glutamate_cyclase_mitochondrial_isoform_x1_d_glutamate_cyclase_mitochondrial_isoform_x2__p.l	499
dcc_interacting_protein_13_alpha_isoform_x1_dcc_interacting_protein_13_alpha_isoform_x2__p.l	500
ddb1_and_cul4_associated_factor_11__p.l	501
ddrgk_domain_containing_protein_1__p.l	502
deaminated_glutathione_amidase_isoform_x1__p.l	503
death_associated_protein_1__p.l	504
death_associated_protein_like_1__p.l	505
decorin_like__p.l	506
dehydrogenase_reductase_sdr_family_member_1__p.l	507
dehydrogenase_reductase_sdr_family_member_11_dehydrogenase_reductase_sdr_family_member_11_like_isoform_x1__p.l	508
dehydrogenase_reductase_sdr_family_member_4_like_isoform_x2_dehydrogenase_reductase_sdr_family_member_4_like_isoform_x4__p.l	509
dehydrogenase_reductase_sdr_family_member_7_like__p.l	510
dehydrogenase_reductase_sdr_family_member_7b_like__p.l	511
delta_1_pyrroline_5_carboxylate_dehydrogenase_mitochondrial_like__p.l	512
delta_1_pyrroline_5_carboxylate_synthase_like_isoform_x1__p.l	513
delta_14_sterol_reductase__p.l	514
delta_24_sterol_reductase__p.l	515
delta_3_5_delta_2_4_dienoyl_co_a_isomerase_mitochondrial__p.l	516
delta_aminolevulinic_acid_dehydratase_like__p.l	517
density_regulated_protein_like_isoform_x1_density_regulated_protein_like_isoform_x1_density_regulated_protein_like_isoform_x2__p.l	518
developmentally_regulated_gtp_binding_protein_1__p.l	519
diablo_homolog_mitochondrial_like__p.l	520
diamine_acetyltransferase_2_like__p.l	521
differentially_expressed_in_fdcp_6_homolog__p.l	522
digestive_cysteine_proteinase_1_like__p.l	523
dihydrolipoyl_dehydrogenase_mitochondrial_like__p.l	524
dihydrolipoyllysine_residue_acetyltransferase_component_of_pyruvate_dehydrogenase_complex_mitochondrial_like__p.l	525
dihydrolipoyllysine_residue_succinyltransferase_component_of_2_oxoglutarate_dehydrogenase_complex_mitochondrial_like_isoform_x1_dihydrolipoyllysine_residue_succinyltransferase_component_of_2_oxoglutarate_dehydrogenase_complex_mitochondrial_like_isoform_x2_dihydrolipoyllysine_residue_succinyltransferase_component_of_2_oxoglutarate_dehydrogenase_complex_mitochondrial_like_isoform_x1_dihydrolipoylly…	526
dihydropteridine_reductase_like__p.l	527
dihydropyrimidinase__p.l	528
dihydropyrimidinase_related_protein_3__p.l	529
dihydropyrimidine_dehydrogenase_nadp_like__p.l	530
dihydroxyacetone_phosphate_acyltransferase_like__p.l	531
dimethylaniline_monooxygenase_n_oxide_forming_5_like__p.l	532
dimethylglycine_dehydrogenase_mitochondrial__p.l	533
dipeptidyl_peptidase_2__p.l	534
dipeptidyl_peptidase_3__p.l	535
dipeptidyl_peptidase_3_like__p.l	536
dipeptidyl_peptidase_4_like__p.l	537
dipeptidyl_peptidase_9_like_isoform_x1_dipeptidyl_peptidase_9_like_isoform_x1_dipeptidyl_peptidase_9_like_isoform_x2__p.l	538
diphosphomevalonate_decarboxylase_like__p.l	539
dis3_like_exonuclease_2__p.l	540
disabled_homolog_2_like_isoform_x1_disabled_homolog_2_like_isoform_x1_disabled_homolog_2_like_isoform_x2_disabled_homolog_2_like_isoform_x2__p.l	541
dna_apurinic_or_apyrimidinic_site_lyase__p.l	542
dna_damage_binding_protein_1_like__p.l	543
dna_directed_rna_polymerase_i_subunit_rpa1__p.l	544
dna_directed_rna_polymerase_ii_subunit_rpb3_isoform_x1__p.l	545
dna_directed_rna_polymerases_i_ii_and_iii_subunit_rpabc1_like_dna_directed_rna_polymerases_i_ii_and_iii_subunit_rpabc1_isoform_x1_dna_directed_rna_polymerases_i_ii_and_iii_subunit_rpabc1_isoform_x2__p.l	546
dna_directed_rna_polymerases_i_ii_and_iii_subunit_rpabc3__p.l	547
dna_j_homolog_subfamily_a_member_2_dna_j_homolog_subfamily_a_member_2_like__p.l	548
dna_j_homolog_subfamily_a_member_2_like__p.l	549
dna_j_homolog_subfamily_b_member_11_like__p.l	550
dna_j_homolog_subfamily_c_member_13_like_isoform_x1_dna_j_homolog_subfamily_c_member_13_like_isoform_x2_dna_j_homolog_subfamily_c_member_13_like_isoform_x3_dna_j_homolog_subfamily_c_member_13_like_isoform_x4_dna_j_homolog_subfamily_c_member_13_like_isoform_x5_dna_j_homolog_subfamily_c_member_13_like_isoform_x6_dna_j_homolog_subfamily_c_member_13_like_isoform_x7__p.l	551
dna_j_homolog_subfamily_c_member_3_isoform_x1_dna_j_homolog_subfamily_c_member_3_isoform_x2__p.l	552
dna_j_homolog_subfamily_c_member_7_isoform_x1_dna_j_homolog_subfamily_c_member_7_isoform_x2_dna_j_homolog_subfamily_c_member_7_like_isoform_x1_dna_j_homolog_subfamily_c_member_7_like_isoform_x2__p.l	553
dna_j_homolog_subfamily_c_member_8_like__p.l	554
dna_ligase_3__p.l	555
dna_topoisomerase_1_like_isoform_x1_dna_topoisomerase_1_like_isoform_x2__p.l	556
dolichol_phosphate_mannosyltransferase_subunit_1__p.l	560
dolichol_phosphate_mannosyltransferase_subunit_1_like_isoform_x1_dolichol_phosphate_mannosyltransferase_subunit_1_like_isoform_x2__p.l	561
dolichyl_diphosphooligosaccharide_protein_glycosyltransferase_48_k_da_subunit__p.l	562
dolichyl_diphosphooligosaccharide_protein_glycosyltransferase_subunit_1_like__p.l	563
dolichyl_diphosphooligosaccharide_protein_glycosyltransferase_subunit_2_like_isoform_x3__p.l	564
dolichyl_diphosphooligosaccharide_protein_glycosyltransferase_subunit_dad1_like__p.l	565
dolichyl_diphosphooligosaccharide_protein_glycosyltransferase_subunit_stt3a_dolichyl_diphosphooligosaccharide_protein_glycosyltransferase_subunit_stt3a_dolichyl_diphosphooligosaccharide_protein_glycosyltransferase_subunit_stt3a_like_isoform_x1_dolichyl_diphosphooligosaccharide_protein_glycosyltransferase_subunit_stt3a_like_isoform_x2__p.l	566
dolichyl_phosphate_beta_glucosyltransferase__p.l	567
double_stranded_rna_binding_protein_staufen_homolog_1_like_isoform_x1_double_stranded_rna_binding_protein_staufen_homolog_1_like_isoform_x2_double_stranded_rna_binding_protein_staufen_homolog_1_like_isoform_x1_double_stranded_rna_binding_protein_staufen_homolog_1_like_isoform_x2__p.l	568
down_syndrome_critical_region_protein_3_isoform_x1_down_syndrome_critical_region_protein_3_isoform_x2__p.l	569
drebrin_like__p.l	570
drebrin_like_protein_isoform_x1_drebrin_like_protein_isoform_x3_drebrin_like_protein_isoform_x4__p.l	571
dual_specificity_mitogen_activated_protein_kinase_kinase_2__p.l	572
dual_specificity_mitogen_activated_protein_kinase_kinase_2_like__p.l	573
dynactin_subunit_1_isoform_x1_dynactin_subunit_1_isoform_x2_dynactin_subunit_1_isoform_x3_dynactin_subunit_1_isoform_x4_dynactin_subunit_1_isoform_x5_dynactin_subunit_1_isoform_x6_dynactin_subunit_1_isoform_x7__p.l	574
dynamin_1_like_protein_isoform_x1_dynamin_1_like_protein_isoform_x2_dynamin_1_like_protein_isoform_x3_dynamin_1_like_protein_isoform_x4__p.l	575
dynamin_2_isoform_x1_dynamin_2_isoform_x1_dynamin_2_isoform_x2_dynamin_2_isoform_x3_dynamin_2_isoform_x4_dynamin_2_isoform_x5_dynamin_2_isoform_x6_dynamin_2_isoform_x7_dynamin_2_isoform_x8_dynamin_2_isoform_x9_dynamin_2_isoform_x10_dynamin_2_isoform_x11_dynamin_2_isoform_x12__p.l	576
dynamin_like_120_k_da_protein_mitochondrial_isoform_x1_dynamin_like_120_k_da_protein_mitochondrial_isoform_x2_dynamin_like_120_k_da_protein_mitochondrial_isoform_x3_dynamin_like_120_k_da_protein_mitochondrial_isoform_x4_dynamin_like_120_k_da_protein_mitochondrial_isoform_x5_dynamin_like_120_k_da_protein_mitochondrial_isoform_x6_dynamin_like_120_k_da_protein_mitochondrial_isoform_x7__p.l	577
e_if_2_alpha_kinase_activator_gcn1_like__p.l	578
e3_ubiquitin_isg15_ligase_trim25_like_isoform_x1_e3_ubiquitin_isg15_ligase_trim25_like_isoform_x2__p.l	579
e3_ubiquitin_protein_ligase_trip12_like_isoform_x1_e3_ubiquitin_protein_ligase_trip12_like_isoform_x2_e3_ubiquitin_protein_ligase_trip12_isoform_x1_e3_ubiquitin_protein_ligase_trip12_isoform_x2_e3_ubiquitin_protein_ligase_trip12_isoform_x3_e3_ubiquitin_protein_ligase_trip12_isoform_x4_e3_ubiquitin_protein_ligase_trip12_isoform_x5_e3_ubiquitin_protein_ligase_trip12_isoform_x6_e3_ubiquitin_protein_…	580
e3_ufm1_protein_ligase_1_like__p.l	581
early_endosome_antigen_1__p.l	582
echinoderm_microtubule_associated_protein_like_2_isoform_x2_echinoderm_microtubule_associated_protein_like_2_isoform_x3_echinoderm_microtubule_associated_protein_like_2_isoform_x4_echinoderm_microtubule_associated_protein_like_2_isoform_x1__p.l	583
echinoidin_like_isoform_x1_echinoidin_like_isoform_x2__p.l	584
ecto_adp_ribosyltransferase_4_like_isoform_x1_ecto_adp_ribosyltransferase_4_like_isoform_x2__p.l	585
ectonucleotide_pyrophosphatase_phosphodiesterase_family_member_2_like_isoform_x1_ectonucleotide_pyrophosphatase_phosphodiesterase_family_member_2_like_isoform_x2_ectonucleotide_pyrophosphatase_phosphodiesterase_family_member_2_like_ectonucleotide_pyrophosphatase_phosphodiesterase_family_member_2_like_isoform_x1_ectonucleotide_pyrophosphatase_phosphodiesterase_family_member_2_like_isoform_x2__p.l	586
ef_hand_domain_containing_protein_d2__p.l	587
eh_domain_containing_protein_1_like__p.l	588
eh_domain_containing_protein_3_isoform_x1__p.l	589
eh_domain_containing_protein_4_like__p.l	590
elav_like_protein_1_isoform_x2__p.l	593
electron_transfer_flavoprotein_subunit_alpha_mitochondrial__p.l	594
electron_transfer_flavoprotein_subunit_beta_like_isoform_x2__p.l	595
electron_transfer_flavoprotein_ubiquinone_oxidoreductase_mitochondrial_isoform_x1__p.l	596
elmo_domain_containing_protein_2_like__p.l	597
elongation_factor_1_alpha_like__p.l	598
elongation_factor_1_alpha_oocyte_form_like_elongation_factor_ef1_alpha__p.l	599
elongation_factor_1_beta__p.l	600
elongation_factor_1_delta_like_isoform_x2_elongation_factor_1_delta_like_isoform_x3__p.l	601
elongation_factor_1_gamma_like__p.l	602
elongation_factor_2_like__p.l	603
elongation_factor_2_like_isoform_x1_elongation_factor_2_isoform_x1__p.l	604
elongation_factor_g_mitochondrial__p.l	605
elongation_factor_ts_mitochondrial__p.l	606
elongation_of_very_long_chain_fatty_acids_protein_5_like__p.l	607
elongation_of_very_long_chain_fatty_acids_protein_6_like_elongation_of_very_long_chain_fatty_acids_protein_6__p.l	608
elongin_b__p.l	609
emilin_1_like__p.l	610
endophilin_a2_like_isoform_x1_endophilin_a2_like_isoform_x2__p.l	611
endophilin_b1_like__p.l	612
endoplasmic_reticulum_aminopeptidase_1_like__p.l	613
endoplasmic_reticulum_chaperone_bi_p__p.l	614
endoplasmic_reticulum_golgi_intermediate_compartment_protein_3_like_isoform_x1_endoplasmic_reticulum_golgi_intermediate_compartment_protein_3_like_isoform_x2_endoplasmic_reticulum_golgi_intermediate_compartment_protein_3_like_isoform_x3_endoplasmic_reticulum_golgi_intermediate_compartment_protein_3_like_isoform_x4_endoplasmic_reticulum_golgi_intermediate_compartment_protein_3_like_isoform_x5_endo…	615
endoplasmic_reticulum_lectin_1_like_isoform_x1_endoplasmic_reticulum_lectin_1_like_isoform_x2__p.l	616
endoplasmic_reticulum_resident_protein_44_isoform_x1_endoplasmic_reticulum_resident_protein_44_isoform_x2__p.l	617
endoplasmin_like__p.l	618
endoribonuclease_lactb2__p.l	619
endothelial_differentiation_related_factor_1_homolog__p.l	620
endothelial_differentiation_related_factor_1_like_isoform_x1_endothelial_differentiation_related_factor_1_homolog_isoform_x2__p.l	621
enhancer_of_m_rna_decapping_protein_4_like_isoform_x1_enhancer_of_m_rna_decapping_protein_4_like_isoform_x2_enhancer_of_m_rna_decapping_protein_4_like_isoform_x3_enhancer_of_m_rna_decapping_protein_4_like_isoform_x4_enhancer_of_m_rna_decapping_protein_4_like_isoform_x6__p.l	622
enolase_isoform_x1__p.l	623
enolase_like_isoform_x1__p.l	624
enoyl_acyl_carrier_protein_reductase_mitochondrial_like_isoform_x1_enoyl_acyl_carrier_protein_reductase_mitochondrial_like_isoform_x1__p.l	625
enoyl_co_a_delta_isomerase_2_mitochondrial_isoform_x4__p.l	626
enoyl_co_a_delta_isomerase_2_mitochondrial_like__p.l	627
enoyl_co_a_hydratase_domain_containing_protein_2_mitochondrial_like_isoform_x1__p.l	628
enoyl_co_a_hydratase_domain_containing_protein_3_mitochondrial_like_isoform_x1_enoyl_co_a_hydratase_domain_containing_protein_3_mitochondrial_like__p.l	629
enoyl_co_a_hydratase_mitochondrial__p.l	630
ependymin_like__p.l	631
ependymin_like_isoform_x1__p.l	632
epidermal_retinol_dehydrogenase_2_like__p.l	633
epimerase_family_protein_sdr39u1__p.l	634
epithelial_splicing_regulatory_protein_2_like_epithelial_splicing_regulatory_protein_2_like_partial__p.l	635
epoxide_hydrolase_1_like__p.l	636
epsin_1_like__p.l	637
er_membrane_protein_complex_subunit_1_like_partial__p.l	638
er_membrane_protein_complex_subunit_2__p.l	639
erlin_1__p.l	640
erlin_2_isoform_x1_erlin_2_isoform_x2_erlin_2_isoform_x1_erlin_2_isoform_x2__p.l	641
ero1_like_protein_beta_isoform_x1_ero1_like_protein_beta_isoform_x2_ero1_like_protein_beta_isoform_x1_ero1_like_protein_beta_isoform_x2__p.l	642
erythrocyte_band_7_integral_membrane_protein_like__p.l	643
es1_protein_homolog_mitochondrial_like__p.l	644
ester_hydrolase_c11orf54_homolog__p.l	645
estradiol_17_beta_dehydrogenase_8_like__p.l	646
ethanolamine_kinase_1_like_isoform_x1_ethanolamine_kinase_1_like_isoform_x2__p.l	647
ethanolamine_phosphate_cytidylyltransferase_like__p.l	648
ethanolamine_phosphate_phospho_lyase__p.l	649
ethylmalonyl_co_a_decarboxylase_like__p.l	650
eukaryotic_initiation_factor_4a_i__p.l	651
eukaryotic_initiation_factor_4a_i_like__p.l	652
eukaryotic_initiation_factor_4a_ii__p.l	653
eukaryotic_initiation_factor_4a_iii__p.l	654
eukaryotic_peptide_chain_release_factor_gtp_binding_subunit_erf3a_like__p.l	655
eukaryotic_peptide_chain_release_factor_subunit_1_like__p.l	656
eukaryotic_translation_elongation_factor_1_epsilon_1__p.l	657
eukaryotic_translation_initiation_factor_1__p.l	658
eukaryotic_translation_initiation_factor_1a_x_chromosomal_like__p.l	659
eukaryotic_translation_initiation_factor_2_subunit_1__p.l	660
eukaryotic_translation_initiation_factor_2_subunit_2_like__p.l	661
eukaryotic_translation_initiation_factor_2_subunit_3__p.l	662
eukaryotic_translation_initiation_factor_2a_like__p.l	663
eukaryotic_translation_initiation_factor_3_subunit_a_like_isoform_x2__p.l	664
eukaryotic_translation_initiation_factor_3_subunit_b_isoform_x2__p.l	665
eukaryotic_translation_initiation_factor_3_subunit_c__p.l	666
eukaryotic_translation_initiation_factor_3_subunit_d_isoform_x1_eukaryotic_translation_initiation_factor_3_subunit_d_isoform_x2__p.l	667
eukaryotic_translation_initiation_factor_3_subunit_f_like__p.l	668
eukaryotic_translation_initiation_factor_3_subunit_g__p.l	669
eukaryotic_translation_initiation_factor_3_subunit_i__p.l	670
eukaryotic_translation_initiation_factor_3_subunit_j_a_like__p.l	671
eukaryotic_translation_initiation_factor_3_subunit_k_like_eukaryotic_translation_initiation_factor_3_subunit_k__p.l	672
eukaryotic_translation_initiation_factor_3_subunit_l_like__p.l	673
eukaryotic_translation_initiation_factor_4_gamma_1_like__p.l	674
eukaryotic_translation_initiation_factor_4_gamma_2_like__p.l	675
eukaryotic_translation_initiation_factor_4b_like_isoform_x1_eukaryotic_translation_initiation_factor_4b_like_isoform_x3_eukaryotic_translation_initiation_factor_4b_like_isoform_x4_eukaryotic_translation_initiation_factor_4b_like_isoform_x5_eukaryotic_translation_initiation_factor_4b_like_isoform_x1_eukaryotic_translation_initiation_factor_4b_like_isoform_x2_eukaryotic_translation_initiation_facto…	676
eukaryotic_translation_initiation_factor_4e_like__p.l	677
eukaryotic_translation_initiation_factor_4e_type_3_isoform_x1_eukaryotic_translation_initiation_factor_4e_type_3_isoform_x2_eukaryotic_translation_initiation_factor_4e_type_3_isoform_x2_eukaryotic_translation_initiation_factor_4e_type_3_like_eukaryotic_translation_initiation_factor_4e_type_3_like__p.l	678
eukaryotic_translation_initiation_factor_4h_like_isoform_x1_eukaryotic_translation_initiation_factor_4h_like_isoform_x2_eukaryotic_translation_initiation_factor_4h_like_isoform_x3__p.l	679
eukaryotic_translation_initiation_factor_5_like__p.l	680
eukaryotic_translation_initiation_factor_5a_1_like_isoform_x1_eukaryotic_translation_initiation_factor_5a_1_like_isoform_x2__p.l	681
eukaryotic_translation_initiation_factor_5b_like__p.l	682
eukaryotic_translation_initiation_factor_6_isoform_x2__p.l	683
evi5_like_protein_isoform_x1_evi5_like_protein_isoform_x2_evi5_like_protein_isoform_x2_evi5_like_protein_isoform_x4_evi5_like_protein_isoform_x1_evi5_like_protein_isoform_x2_evi5_like_protein_isoform_x2_evi5_like_protein_isoform_x4__p.l	684
exocyst_complex_component_1_isoform_x1_exocyst_complex_component_1_isoform_x2_exocyst_complex_component_1_isoform_x3_exocyst_complex_component_1_isoform_x4_exocyst_complex_component_1_isoform_x5_exocyst_complex_component_1_isoform_x6__p.l	685
exocyst_complex_component_2_like_isoform_x2_exocyst_complex_component_2_like_isoform_x4_exocyst_complex_component_2_like_exocyst_complex_component_2_like_exocyst_complex_component_2_like_exocyst_complex_component_2_like_exocyst_complex_component_2_like_exocyst_complex_component_2_like__p.l	686
exocyst_complex_component_7_isoform_x1_exocyst_complex_component_7_isoform_x2_exocyst_complex_component_7_isoform_x3_exocyst_complex_component_7_isoform_x4_exocyst_complex_component_7_isoform_x5_exocyst_complex_component_7_isoform_x6__p.l	687
exopolyphosphatase_prune1_isoform_x1_exopolyphosphatase_prune1_isoform_x2__p.l	688
exosome_complex_component_rrp4_like__p.l	689
exosome_complex_component_rrp42__p.l	690
exosome_rna_helicase_mtr4_like_isoform_x1_exosome_rna_helicase_mtr4_like_isoform_x2__p.l	691
exportin_1__p.l	692
exportin_2_like__p.l	693
exportin_7_like_isoform_x1_exportin_7_like_isoform_x2_exportin_7_like_isoform_x3_exportin_7_like_isoform_x4_exportin_7_like_isoform_x5_exportin_7_like_isoform_x6_exportin_7_isoform_x1_exportin_7_isoform_x2_exportin_7_isoform_x3_exportin_7_isoform_x4__p.l	694
extended_synaptotagmin_1_like__p.l	695
extracellular_matrix_protein_1_like_isoform_x1_extracellular_matrix_protein_1_like_isoform_x2_extracellular_matrix_protein_1_like_isoform_x4__p.l	696
ezrin_like__p.l	697
f_actin_capping_protein_subunit_alpha_1_like__p.l	698
f_actin_capping_protein_subunit_alpha_2__p.l	699
f_actin_capping_protein_subunit_beta_isoform_x5_f_actin_capping_protein_subunit_beta_isoform_x6__p.l	700
f_bar_domain_only_protein_2_like_f_bar_domain_only_protein_2_like_partial__p.l	701
f_box_like_wd_repeat_containing_protein_tbl1x_isoform_x1_f_box_like_wd_repeat_containing_protein_tbl1x_isoform_x1_f_box_like_wd_repeat_containing_protein_tbl1xr1_isoform_x1_f_box_like_wd_repeat_containing_protein_tbl1xr1_isoform_x1_f_box_like_wd_repeat_containing_protein_tbl1xr1_isoform_x2_f_box_like_wd_repeat_containing_protein_tbl1xr1_isoform_x1_f_box_like_wd_repeat_containing_protein_tbl1xr1_i…	702
f_box_only_protein_22_like__p.l	703
fact_complex_subunit_spt16_isoform_x1_fact_complex_subunit_spt16_isoform_x2_fact_complex_subunit_spt16_isoform_x3_fact_complex_subunit_spt16_isoform_x4_fact_complex_subunit_spt16_isoform_x6_fact_complex_subunit_spt16_isoform_x7__p.l	704
fad_synthase_like__p.l	705
far_upstream_element_binding_protein_2_like_partial__p.l	706
far_upstream_element_binding_protein_3_like_isoform_x1__p.l	707
far_upstream_element_binding_protein_3_like_isoform_x10__p.l	708
far_upstream_element_binding_protein_3_like_isoform_x3_far_upstream_element_binding_protein_3_like_isoform_x7_far_upstream_element_binding_protein_3_like_isoform_x9__p.l	709
farnesyl_pyrophosphate_synthase_like__p.l	710
fas_associated_factor_2__p.l	711
fatty_acid_amide_hydrolase_2_a_like__p.l	712
fatty_acid_binding_protein_10_a_liver_basic_fatty_acid_binding_protein_10_a_liver_basic__p.l	713
fatty_acid_binding_protein_heart_like__p.l	714
fatty_acid_binding_protein_liver_like__p.l	715
fatty_acid_binding_protein_liver_type_like_fatty_acid_binding_protein_liver_type_like__p.l	716
fatty_acid_hydroxylase_domain_containing_protein_2_isoform_x1__p.l	717
fatty_acid_synthase__p.l	718
fatty_aldehyde_dehydrogenase_like__p.l	719
fermitin_family_homolog_2_like_isoform_x1_fermitin_family_homolog_2_like_isoform_x1_fermitin_family_homolog_2_like_isoform_x2_fermitin_family_homolog_2_like_isoform_x3_fermitin_family_homolog_2_like_isoform_x4_fermitin_family_homolog_2_like_isoform_x5_fermitin_family_homolog_2_like_isoform_x6_fermitin_family_homolog_2_like_isoform_x7_fermitin_family_homolog_2_like_isoform_x8_fermitin_family_homol…	720
ferritin_heavy_subunit__p.l	721
ferritin_heavy_subunit_like__p.l	722
ferritin_middle_subunit_like__p.l	723
fggy_carbohydrate_kinase_domain_containing_protein_isoform_x1__p.l	724
fibrinogen_beta_chain__p.l	725
fibrinogen_gamma_chain_like_isoform_x1__p.l	726
fibrinogen_like_protein_1_like_protein__p.l	727
fibronectin_like__p.l	728
fibronectin_type_iii_domain_containing_protein_3a_like_partial__p.l	729
filamin_a_like__p.l	730
filamin_b__p.l	731
flavin_reductase_nadph_like__p.l	732
flotillin_1_like__p.l	733
flotillin_2_like__p.l	734
flotillin_2a_isoform_x4_flotillin_2a_isoform_x6__p.l	735
flotillin_2a_like_isoform_x1__p.l	736
formimidoyltransferase_cyclodeaminase_like__p.l	737
fructose_1_6_bisphosphatase_1_like_fructose_1_6_bisphosphatase_1_like__p.l	738
fructose_bisphosphate_aldolase_a_like__p.l	739
fructose_bisphosphate_aldolase_b_like__p.l	740
fucolectin_6_like__p.l	741
fucose_mutarotase_isoform_x1__p.l	742
furin_1_like__p.l	744
fyve_rho_gef_and_ph_domain_containing_protein_4_like_isoform_x1_fyve_rho_gef_and_ph_domain_containing_protein_4_like_isoform_x2_fyve_rho_gef_and_ph_domain_containing_protein_4_like_isoform_x3_fyve_rho_gef_and_ph_domain_containing_protein_4_like_isoform_x4_fyve_rho_gef_and_ph_domain_containing_protein_4_like_isoform_x5_fyve_rho_gef_and_ph_domain_containing_protein_4_like_isoform_x6_fyve_rho_gef_an…	745
ga_binding_protein_alpha_chain_isoform_x1_ga_binding_protein_alpha_chain_isoform_x1_ga_binding_protein_alpha_chain_isoform_x2__p.l	746
galactocerebrosidase_isoform_x1_galactocerebrosidase_isoform_x2_galactocerebrosidase_isoform_x1_galactocerebrosidase_isoform_x2__p.l	747
galactokinase_isoform_x2__p.l	748
galectin_4_like__p.l	749
galectin_9_like__p.l	750
gamma_adducin_like__p.l	751
gamma_aminobutyric_acid_receptor_associated_protein_like__p.l	753
gator_complex_protein_mios_like_gator_complex_protein_mios_like_gator_complex_protein_mios_isoform_x1_gator_complex_protein_mios_isoform_x1_gator_complex_protein_mios_isoform_x1_gator_complex_protein_mios_isoform_x2__p.l	755
gdh_6pgl_endoplasmic_bifunctional_protein_like__p.l	756
gdp_fucose_protein_o_fucosyltransferase_1__p.l	757
gdp_l_fucose_synthase_like__p.l	758
gdp_man_man_3_glc_n_ac_2_pp_dol_alpha_1_2_mannosyltransferase_like_isoform_x1_gdp_man_man_3_glc_n_ac_2_pp_dol_alpha_1_2_mannosyltransferase_like_isoform_x2_gdp_man_man_3_glc_n_ac_2_pp_dol_alpha_1_2_mannosyltransferase_like_isoform_x1_gdp_man_man_3_glc_n_ac_2_pp_dol_alpha_1_2_mannosyltransferase_like_isoform_x2__p.l	759
gelsolin_like__p.l	760
gem_associated_protein_2_like_isoform_x1_gem_associated_protein_2_like_isoform_x1_gem_associated_protein_2_like_isoform_x2_gem_associated_protein_2_like_isoform_x1_gem_associated_protein_2_like_isoform_x2__p.l	761
general_vesicular_transport_factor_p115_like__p.l	762
geranylgeranyl_transferase_type_2_subunit_alpha__p.l	763
glucokinase_isoform_x1_glucokinase_isoform_x1_glucokinase_isoform_x2__p.l	764
glucosamine_6_phosphate_n_acetyltransferase_like__p.l	765
glucose_6_phosphatase_like__p.l	766
glucose_6_phosphate_1_dehydrogenase__p.l	767
glucose_6_phosphate_1_dehydrogenase_like_isoform_x1_glucose_6_phosphate_1_dehydrogenase_like_isoform_x2_glucose_6_phosphate_1_dehydrogenase_like_isoform_x3__p.l	768
glucose_6_phosphate_isomerase_like__p.l	769
glucosidase_2_subunit_beta_like__p.l	770
glucosylceramidase_isoform_x1_glucosylceramidase_isoform_x2_glucosylceramidase_isoform_x3__p.l	771
glutamate_cysteine_ligase_catalytic_subunit_like__p.l	772
glutamate_dehydrogenase_1_mitochondrial_isoform_x1__p.l	773
glutamate_dehydrogenase_1_mitochondrial_like__p.l	774
glutamate_dehydrogenase_mitochondrial__p.l	775
glutamate_rich_wd_repeat_containing_protein_1_like__p.l	776
glutaminase_kidney_isoform_mitochondrial_like_isoform_x1_glutaminase_kidney_isoform_mitochondrial_like_isoform_x2_glutaminase_kidney_isoform_mitochondrial_like_isoform_x1_glutaminase_kidney_isoform_mitochondrial_like_isoform_x2__p.l	778
glutamine_amidotransferase_like_class_1_domain_containing_protein_1_isoform_x1_glutamine_amidotransferase_like_class_1_domain_containing_protein_1_isoform_x2__p.l	780
glutamine_dependent_nad_synthetase__p.l	781
glutamine_fructose_6_phosphate_aminotransferase_isomerizing_1__p.l	782
glutamine_synthetase__p.l	783
glutamine_t_rna_ligase__p.l	784
glutaredoxin_1_like__p.l	785
glutaredoxin_3_like_partial__p.l	786
glutaryl_co_a_dehydrogenase_mitochondrial_like_glutaryl_co_a_dehydrogenase_mitochondrial_like_glutaryl_co_a_dehydrogenase_mitochondrial_like__p.l	788
glutathione_hydrolase_5_proenzyme_like__p.l	790
glutathione_reductase_mitochondrial_isoform_x1_glutathione_reductase_mitochondrial_isoform_x2__p.l	791
glutathione_s_transferase_3_like__p.l	792
glutathione_s_transferase_a_like__p.l	793
glutathione_s_transferase_kappa_1_like_isoform_x2__p.l	794
glutathione_s_transferase_mu_3_like__p.l	795
glutathione_s_transferase_omega_1__p.l	796
glutathione_s_transferase_p_like__p.l	797
glutathione_s_transferase_theta_1_like__p.l	798
glutathione_s_transferase_theta_3_like_isoform_x1__p.l	799
glutathione_synthetase_like__p.l	800
glyceraldehyde_3_phosphate_dehydrogenase__p.l	801
glycerate_kinase_isoform_x1_glycerate_kinase_isoform_x2_glycerate_kinase_isoform_x2__p.l	802
glycerol_3_phosphate_acyltransferase_1_mitochondrial__p.l	803
glycerol_3_phosphate_acyltransferase_3_like__p.l	804
glycerol_3_phosphate_dehydrogenase_nad_cytoplasmic_like__p.l	805
glycerol_kinase_like__p.l	806
glycerophosphodiester_phosphodiesterase_1_like__p.l	807
glycine_dehydrogenase_decarboxylating_mitochondrial_like_isoform_x1_glycine_dehydrogenase_decarboxylating_mitochondrial_like_isoform_x2__p.l	809
glycine_n_acyltransferase_like_isoform_x1_glycine_n_acyltransferase_like_isoform_x2_glycine_n_acyltransferase_like_protein_3_isoform_x3__p.l	810
glycine_n_methyltransferase__p.l	811
glycine_rich_rna_binding_protein_grp1a_like__p.l	812
glycine_t_rna_ligase__p.l	813
glycogen_debranching_enzyme_like_isoform_x1__p.l	814
glycogen_phosphorylase_brain_form__p.l	815
glycogen_phosphorylase_liver_form_like__p.l	816
glycogen_phosphorylase_muscle_form_like__p.l	817
glycogen_starch_synthase_liver_isoform_x2__p.l	818
glycogen_starch_synthase_muscle_like__p.l	819
glycogen_synthase_kinase_3_beta_like_glycogen_synthase_kinase_3_beta_like_isoform_x1_glycogen_synthase_kinase_3_beta_like_isoform_x2_glycogen_synthase_kinase_3_beta_like__p.l	820
glycogenin_2_like__p.l	821
glycolipid_transfer_protein_like__p.l	822
glycylpeptide_n_tetradecanoyltransferase_1_like_isoform_x1_glycylpeptide_n_tetradecanoyltransferase_1_like_isoform_x2_glycylpeptide_n_tetradecanoyltransferase_1_like_isoform_x3_glycylpeptide_n_tetradecanoyltransferase_1_like_isoform_x4_glycylpeptide_n_tetradecanoyltransferase_1_like_isoform_x1_glycylpeptide_n_tetradecanoyltransferase_1_like_isoform_x2_glycylpeptide_n_tetradecanoyltransferase_1_li…	823
glyoxalase_domain_containing_protein_4_like__p.l	824
glyoxylate_reductase_hydroxypyruvate_reductase_like__p.l	825
glypican_4_like__p.l	827
gmp_reductase_2_like__p.l	828
gmp_synthase_glutamine_hydrolyzing__p.l	829
golgi_associated_pdz_and_coiled_coil_motif_containing_protein_like_isoform_x1_golgi_associated_pdz_and_coiled_coil_motif_containing_protein_like_isoform_x2_golgi_associated_pdz_and_coiled_coil_motif_containing_protein_like_isoform_x1_golgi_associated_pdz_and_coiled_coil_motif_containing_protein_like_isoform_x2__p.l	830
golgi_phosphoprotein_3_like__p.l	831
golgi_reassembly_stacking_protein_2_like__p.l	832
golgi_snap_receptor_complex_member_2_like__p.l	833
golgi_specific_brefeldin_a_resistance_guanine_nucleotide_exchange_factor_1_like_isoform_x1_golgi_specific_brefeldin_a_resistance_guanine_nucleotide_exchange_factor_1_like_isoform_x2_golgi_specific_brefeldin_a_resistance_guanine_nucleotide_exchange_factor_1_like_isoform_x3_golgi_specific_brefeldin_a_resistance_guanine_nucleotide_exchange_factor_1_like_isoform_x4_golgi_specific_brefeldin_a_resistan…	834
golgin_subfamily_a_member_2_like_isoform_x1_golgin_subfamily_a_member_2_like_isoform_x2_golgin_subfamily_a_member_2_like_isoform_x3_golgin_subfamily_a_member_2_like_isoform_x4_golgin_subfamily_a_member_2_like_isoform_x5_golgin_subfamily_a_member_2_like_isoform_x6_golgin_subfamily_a_member_2_like_isoform_x1_golgin_subfamily_a_member_2_like_isoform_x2_golgin_subfamily_a_member_2_like_isoform_x3_gol…	835
golgin_subfamily_a_member_4_isoform_x1_golgin_subfamily_a_member_4_isoform_x2_golgin_subfamily_a_member_4_isoform_x3_golgin_subfamily_a_member_4_isoform_x4__p.l	836
golgin_subfamily_a_member_6_like_protein_22__p.l	837
grancalcin_like__p.l	838
grb10_interacting_gyf_protein_2_like_isoform_x1_grb10_interacting_gyf_protein_2_like_isoform_x2_grb10_interacting_gyf_protein_2_like_isoform_x3_grb10_interacting_gyf_protein_2_like_isoform_x4_grb10_interacting_gyf_protein_2_like_isoform_x5_grb10_interacting_gyf_protein_2_like_isoform_x6_grb10_interacting_gyf_protein_2_like_isoform_x7__p.l	839
grb2_related_adapter_protein_like__p.l	840
grip1_associated_protein_1_like_isoform_x1_grip1_associated_protein_1_like_isoform_x2_grip1_associated_protein_1_like_isoform_x3_grip1_associated_protein_1_like_isoform_x4_grip1_associated_protein_1_like_isoform_x5_grip1_associated_protein_1_like_isoform_x6_grip1_associated_protein_1_like_isoform_x1_grip1_associated_protein_1_like_isoform_x2_grip1_associated_protein_1_like_isoform_x3_grip1_associ…	841
grp_e_protein_homolog_1_mitochondrial__p.l	842
gt_pase_activating_protein_and_vps9_domain_containing_protein_1_like_isoform_x1_gt_pase_activating_protein_and_vps9_domain_containing_protein_1_like_isoform_x2_gt_pase_activating_protein_and_vps9_domain_containing_protein_1_like_isoform_x3_gt_pase_activating_protein_and_vps9_domain_containing_protein_1_like_isoform_x4_gt_pase_activating_protein_and_vps9_domain_containing_protein_1_like_isoform_x5…	843
gt_pase_imap_family_member_8_like__p.l	844
gt_pase_k_ras_isoform_x2__p.l	845
gtp_binding_nuclear_protein_ran_isoform_x1_gtp_binding_nuclear_protein_ran_isoform_x2_gtp_binding_nuclear_protein_ran_gtp_binding_nuclear_protein_ran__p.l	846
gtp_binding_nuclear_protein_ran_like__p.l	847
gtp_binding_protein__p.l	848
gtp_binding_protein_rheb_like__p.l	849
gtp_binding_protein_sar1b__p.l	850
gtp_cyclohydrolase_1__p.l	851
gtp_cyclohydrolase_1_feedback_regulatory_protein_like__p.l	852
guanidinoacetate_n_methyltransferase__p.l	853
guanine_deaminase_like_isoform_x1__p.l	855
guanine_nucleotide_binding_protein_g_i_g_s_g_t_subunit_beta_1_guanine_nucleotide_binding_protein_g_i_g_s_g_t_subunit_beta_1_guanine_nucleotide_binding_protein_g_i_g_s_g_t_subunit_beta_1_guanine_nucleotide_binding_protein_g_i_g_s_g_t_subunit_beta_1_guanine_nucleotide_binding_protein_g_i_g_s_g_t_subunit_beta_1_guanine_nucleotide_binding_protein_g_i_g_s_g_t_subunit_beta_1_guanine_nucleotide_binding_…	856
guanine_nucleotide_binding_protein_g_i_subunit_alpha_2_like__p.l	857
guanine_nucleotide_binding_protein_g_k_subunit_alpha_like__p.l	858
guanine_nucleotide_binding_protein_subunit_alpha_11_like_isoform_x1_guanine_nucleotide_binding_protein_subunit_alpha_11_like_isoform_x2_guanine_nucleotide_binding_protein_subunit_alpha_11_like_isoform_x1_guanine_nucleotide_binding_protein_subunit_alpha_11_like_isoform_x2__p.l	859
guanine_nucleotide_binding_protein_subunit_beta_2_like_1__p.l	860
guanylate_binding_protein_1_like_isoform_x1_guanylate_binding_protein_1_like_isoform_x1_guanylate_binding_protein_1_like_isoform_x2_guanylate_binding_protein_1_like_isoform_x1_guanylate_binding_protein_1_like_isoform_x1_guanylate_binding_protein_1_like_isoform_x2__p.l	861
h_aca_ribonucleoprotein_complex_subunit_1_h_aca_ribonucleoprotein_complex_subunit_1_like__p.l	862
h_aca_ribonucleoprotein_complex_subunit_2_like_protein__p.l	863
h_aca_ribonucleoprotein_complex_subunit_3_like_h_aca_ribonucleoprotein_complex_subunit_3__p.l	864
h_aca_ribonucleoprotein_complex_subunit_4_like__p.l	865
haloacid_dehalogenase_like_hydrolase_domain_containing_protein_3__p.l	866
haptoglobin_like__p.l	867
hcls1_binding_protein_3_like_isoform_x1__p.l	868
heat_repeat_containing_protein_3_like__p.l	869
heat_shock_70_k_da_protein_12a_like_isoform_x1_heat_shock_70_k_da_protein_12a_like_isoform_x2__p.l	870
heat_shock_70_k_da_protein_13_like__p.l	871
heat_shock_70_k_da_protein_4_like_isoform_x1__p.l	872
heat_shock_cognate_70_k_da_protein_like__p.l	873
heat_shock_protein_70_heat_shock_70_k_da_protein_rec_name_full_heat_shock_70_k_da_protein_short_hsp70__p.l	874
heat_shock_protein_hsp_90_alpha__p.l	875
heat_shock_protein_hsp_90_beta_like_isoform_x1__p.l	876
helicase_ski2w_like__p.l	877
heme_binding_protein_2_like__p.l	878
heme_oxygenase_2_like__p.l	879
hemogen_isoform_x1_hemogen_isoform_x2__p.l	880
hemoglobin_subunit_alpha__p.l	881
hemoglobin_subunit_alpha_1__p.l	882
hemoglobin_subunit_alpha_4__p.l	883
hemoglobin_subunit_alpha_like__p.l	884
hemoglobin_subunit_beta__p.l	885
hemoglobin_subunit_beta_1_like__p.l	886
hemoglobin_subunit_beta_2_like__p.l	887
hemoglobin_subunit_beta_like__p.l	888
hemopexin_like__p.l	889
heparin_cofactor_2__p.l	890
hepatoma_derived_growth_factor_like__p.l	891
hepatoma_derived_growth_factor_related_protein_2_like__p.l	892
heterochromatin_protein_1_binding_protein_3_like__p.l	894
heterogeneous_nuclear_ribonucleoprotein_a_b_like__p.l	895
heterogeneous_nuclear_ribonucleoprotein_a0_like__p.l	896
heterogeneous_nuclear_ribonucleoprotein_a1_like__p.l	897
heterogeneous_nuclear_ribonucleoprotein_a3_like__p.l	898
heterogeneous_nuclear_ribonucleoprotein_c_like_isoform_x1_heterogeneous_nuclear_ribonucleoprotein_c_like_isoform_x1_heterogeneous_nuclear_ribonucleoprotein_c_like_isoform_x1_heterogeneous_nuclear_ribonucleoprotein_c_like_isoform_x1_heterogeneous_nuclear_ribonucleoprotein_c_like_isoform_x1_heterogeneous_nuclear_ribonucleoprotein_c_like_isoform_x1_heterogeneous_nuclear_ribonucleoprotein_c_like_isof…	899
heterogeneous_nuclear_ribonucleoprotein_d_like__p.l	900
heterogeneous_nuclear_ribonucleoprotein_h_like_isoform_x1_heterogeneous_nuclear_ribonucleoprotein_h_like_isoform_x1_heterogeneous_nuclear_ribonucleoprotein_h_like_isoform_x2_heterogeneous_nuclear_ribonucleoprotein_h_like_isoform_x3__p.l	901
heterogeneous_nuclear_ribonucleoprotein_h3_like_isoform_x1__p.l	902
heterogeneous_nuclear_ribonucleoprotein_k_like_isoform_x1_heterogeneous_nuclear_ribonucleoprotein_k_like_isoform_x2_heterogeneous_nuclear_ribonucleoprotein_k_like_isoform_x3_heterogeneous_nuclear_ribonucleoprotein_k_like_isoform_x5_heterogeneous_nuclear_ribonucleoprotein_k_like_isoform_x6_heterogeneous_nuclear_ribonucleoprotein_k_like_isoform_x6_heterogeneous_nuclear_ribonucleoprotein_k_like_isof…	903
heterogeneous_nuclear_ribonucleoprotein_l_like_isoform_x3__p.l	904
heterogeneous_nuclear_ribonucleoprotein_m_like_isoform_x1__p.l	905
heterogeneous_nuclear_ribonucleoprotein_q_isoform_x1_heterogeneous_nuclear_ribonucleoprotein_q_isoform_x2_heterogeneous_nuclear_ribonucleoprotein_q_isoform_x3_heterogeneous_nuclear_ribonucleoprotein_q_isoform_x4__p.l	906
heterogeneous_nuclear_ribonucleoprotein_q_like_isoform_x2_heterogeneous_nuclear_ribonucleoprotein_q_like_isoform_x1_heterogeneous_nuclear_ribonucleoprotein_q_like_isoform_x3_heterogeneous_nuclear_ribonucleoprotein_q_like_isoform_x3_heterogeneous_nuclear_ribonucleoprotein_q_like_isoform_x3_heterogeneous_nuclear_ribonucleoprotein_q_like_isoform_x4_heterogeneous_nuclear_ribonucleoprotein_q_like_isof…	907
heterogeneous_nuclear_ribonucleoprotein_r_like__p.l	908
heterogeneous_nuclear_ribonucleoprotein_u_like_protein_1__p.l	909
hhip_like_protein_1__p.l	910
high_affinity_copper_uptake_protein_1__p.l	911
high_mobility_group_protein_b2_like_isoform_x1_high_mobility_group_protein_b2_like_isoform_x2_high_mobility_group_protein_b2_like_isoform_x1_high_mobility_group_protein_b2_like_isoform_x2__p.l	912
high_mobility_group_protein_b3_like__p.l	913
high_mobility_group_t_protein_isoform_x1_high_mobility_group_t_protein_isoform_x2__p.l	914
histamine_n_methyltransferase_like__p.l	915
histidine_rich_glycoprotein_like__p.l	917
histidine_t_rna_ligase_cytoplasmic_like_isoform_x2__p.l	918
histidine_triad_nucleotide_binding_protein_1__p.l	919
histone_binding_protein_rbbp7_isoform_x2__p.l	920
histone_deacetylase_1_probable_histone_deacetylase_1_b__p.l	921
histone_deacetylase_10_isoform_x1__p.l	922
histone_deacetylase_complex_subunit_sap18_like__p.l	923
histone_h1_0_b_like__p.l	924
histone_h1_like__p.l	925
histone_h1x__p.l	926
histone_h2a_v_histone_h2a_z_histone_h2a_v_isoform_x2_histone_h2a_z_histone_h2a_v_histone_h2a_v_isoform_x1_histone_h2a_v_isoform_x2__p.l	927
histone_h2ax__p.l	928
histone_h3_3__p.l	929
histone_lysine_n_methyltransferase_setd3_like_isoform_x1_histone_lysine_n_methyltransferase_setd3_like_isoform_x1_histone_lysine_n_methyltransferase_setd3_like_isoform_x1_histone_lysine_n_methyltransferase_setd3_like_isoform_x2_histone_lysine_n_methyltransferase_setd3_like_isoform_x1_histone_lysine_n_methyltransferase_setd3_like_isoform_x1_histone_lysine_n_methyltransferase_setd3_like_isoform_x1_…	930
homogentisate_1_2_dioxygenase__p.l	931
host_cell_factor_1_like_isoform_x1_host_cell_factor_1_like_isoform_x2_host_cell_factor_1_like_isoform_x3_host_cell_factor_1_like_isoform_x4_host_cell_factor_1_like_isoform_x5_host_cell_factor_1_like_isoform_x1_host_cell_factor_1_like_isoform_x2_host_cell_factor_1_like_isoform_x3_host_cell_factor_1_like_isoform_x4_host_cell_factor_1_like_isoform_x5__p.l	932
hsp90_co_chaperone_cdc37_like__p.l	933
hyaluronan_binding_protein_2__p.l	934
hyaluronan_mediated_motility_receptor_like__p.l	935
hydroxyacid_oxidase_1_like_isoform_x1__p.l	936
hydroxyacid_oxidase_2_like_isoform_x1_hydroxyacid_oxidase_2_like_isoform_x2_hydroxyacid_oxidase_2_like_isoform_x2__p.l	937
hydroxyacylglutathione_hydrolase_mitochondrial_isoform_x1__p.l	938
hydroxymethylglutaryl_co_a_lyase_mitochondrial_like__p.l	939
hydroxymethylglutaryl_co_a_synthase_cytoplasmic_like_isoform_x1_hydroxymethylglutaryl_co_a_synthase_cytoplasmic_like_isoform_x2_hydroxymethylglutaryl_co_a_synthase_cytoplasmic_like_isoform_x3_hydroxymethylglutaryl_co_a_synthase_cytoplasmic_like_isoform_x4_hydroxymethylglutaryl_co_a_synthase_cytoplasmic_like_isoform_x4_hydroxymethylglutaryl_co_a_synthase_cytoplasmic_like_isoform_x4_hydroxymethylgl…	940
hydroxysteroid_dehydrogenase_like_protein_2__p.l	942
hypoxanthine_guanine_phosphoribosyltransferase__p.l	943
hypoxia_up_regulated_protein_1_like__p.l	944
hypoxia_up_regulated_protein_1_like_isoform_x1_hypoxia_up_regulated_protein_1_like_isoform_x2_hypoxia_up_regulated_protein_1_like_isoform_x1_hypoxia_up_regulated_protein_1_like_isoform_x2__p.l	945
importin_4_like__p.l	946
importin_7_like_importin_7_importin_7_like__p.l	947
importin_9__p.l	948
importin_subunit_alpha_3_like_importin_subunit_alpha_3_importin_subunit_alpha_3__p.l	949
importin_subunit_alpha_4_like_isoform_x1_importin_subunit_alpha_4_like_isoform_x2_importin_subunit_alpha_4_like_isoform_x3_importin_subunit_alpha_4_like_isoform_x3__p.l	950
importin_subunit_alpha_6_importin_subunit_alpha_6_like__p.l	951
inorganic_pyrophosphatase_like__p.l	952
inosine_5_monophosphate_dehydrogenase_2_isoform_x1_inosine_5_monophosphate_dehydrogenase_2_isoform_x2__p.l	953
inosine_uridine_preferring_nucleoside_hydrolase_like__p.l	954
inositol_monophosphatase_1_like_isoform_x1_inositol_monophosphatase_1_like_isoform_x2_inositol_monophosphatase_1_like_isoform_x1_inositol_monophosphatase_1_like_isoform_x2_inositol_monophosphatase_1_like_isoform_x1_inositol_monophosphatase_1_like_isoform_x2__p.l	955
inositol_polyphosphate_1_phosphatase__p.l	956
insulin_degrading_enzyme_isoform_x1__p.l	957
insulin_like_growth_factor_2_m_rna_binding_protein_1_isoform_x1_insulin_like_growth_factor_2_m_rna_binding_protein_1_isoform_x2_insulin_like_growth_factor_2_m_rna_binding_protein_1_isoform_x3__p.l	958
insulin_like_growth_factor_2_m_rna_binding_protein_3_isoform_x1_insulin_like_growth_factor_2_m_rna_binding_protein_3_isoform_x2__p.l	959
insulin_like_growth_factor_binding_protein_complex_acid_labile_subunit__p.l	960
integrin_beta_1_like_isoform_x2__p.l	961
integrin_linked_protein_kinase__p.l	962
intelectin__p.l	963
intelectin_like__p.l	964
inter_alpha_trypsin_inhibitor_heavy_chain_h2_like__p.l	965
inter_alpha_trypsin_inhibitor_heavy_chain_h3_like__p.l	966
interferon_induced_protein_44_like__p.l	967
interferon_regulatory_factor_6__p.l	968
interleukin_1_receptor_associated_kinase_4__p.l	969
interleukin_enhancer_binding_factor_2_homolog__p.l	970
interleukin_enhancer_binding_factor_3_homolog_isoform_x1_interleukin_enhancer_binding_factor_3_homolog_isoform_x1_interleukin_enhancer_binding_factor_3_homolog_isoform_x2__p.l	971
intermediate_filament_protein_on3_like_isoform_x1_intermediate_filament_protein_on3_like_isoform_x2_intermediate_filament_protein_on3_like_isoform_x1_intermediate_filament_protein_on3_like_isoform_x2__p.l	972
intersectin_2_like__p.l	973
intron_binding_protein_aquarius__p.l	974
isoamyl_acetate_hydrolyzing_esterase_1_homolog__p.l	975
isoaspartyl_peptidase_l_asparaginase_like__p.l	976
isobutyryl_co_a_dehydrogenase_mitochondrial__p.l	977
isochorismatase_domain_containing_protein_1__p.l	978
isochorismatase_domain_containing_protein_2__p.l	979
isocitrate_dehydrogenase_nad_subunit_beta_mitochondrial_like_isoform_x1_isocitrate_dehydrogenase_nad_subunit_beta_mitochondrial_like_isoform_x1__p.l	980
isocitrate_dehydrogenase_nadp_cytoplasmic_like_isoform_x1__p.l	981
isocitrate_dehydrogenase_nadp_mitochondrial__p.l	982
isoleucine_t_rna_ligase_cytoplasmic_like__p.l	984
isoleucine_t_rna_ligase_mitochondrial_isoform_x1__p.l	985
isopentenyl_diphosphate_delta_isomerase_1_isoform_x1_isopentenyl_diphosphate_delta_isomerase_1_isoform_x2__p.l	986
isovaleryl_co_a_dehydrogenase_mitochondrial__p.l	987
ist1_homolog_isoform_x2_ist1_homolog_isoform_x3_ist1_homolog_isoform_x2_ist1_homolog_isoform_x3__p.l	988
jeltraxin_like__p.l	990
junction_plakoglobin_like__p.l	991
kelch_domain_containing_protein_4__p.l	992
keratin_type_i_cytoskeletal_13_like__p.l	993
keratin_type_i_cytoskeletal_18__p.l	994
keratin_type_i_cytoskeletal_18_like_keratin_type_i_cytoskeletal_18_like__p.l	995
keratin_type_i_cytoskeletal_50_k_da_like__p.l	996
keratin_type_ii_cytoskeletal_8_like__p.l	997
ketimine_reductase_mu_crystallin_isoform_x2__p.l	998
ketohexokinase__p.l	999
kh_domain_containing_rna_binding_signal_transduction_associated_protein_1_like_isoform_x1_kh_domain_containing_rna_binding_signal_transduction_associated_protein_1_like_isoform_x2__p.l	1001
kinectin_like_isoform_x1_kinectin_like_isoform_x2_kinectin_like_isoform_x3_kinectin_like_isoform_x4_kinectin_like_isoform_x1_kinectin_like_isoform_x2_kinectin_like_isoform_x3_kinectin_like_isoform_x4__p.l	1002
kinesin_1_heavy_chain__p.l	1003
kinesin_light_chain_1_like_isoform_x1_kinesin_light_chain_1_like_isoform_x1_kinesin_light_chain_1_like_isoform_x2_kinesin_light_chain_1_like_isoform_x3_kinesin_light_chain_1_like_isoform_x4_kinesin_light_chain_1_like_isoform_x1_kinesin_light_chain_1_like_isoform_x1_kinesin_light_chain_1_like_isoform_x2__p.l	1004
kininogen_1_like__p.l	1005
kynureninase_like_isoform_x1__p.l	1006
kynurenine_3_monooxygenase_isoform_x1_kynurenine_3_monooxygenase_isoform_x2__p.l	1007
kynurenine_alpha_aminoadipate_aminotransferase_mitochondrial_isoform_x2__p.l	1008
kynurenine_formamidase__p.l	1009
kynurenine_oxoglutarate_transaminase_1_isoform_x1_kynurenine_oxoglutarate_transaminase_1_isoform_x2_kynurenine_oxoglutarate_transaminase_1_isoform_x2_kynurenine_oxoglutarate_transaminase_1_isoform_x5__p.l	1010
kynurenine_oxoglutarate_transaminase_3_isoform_x1_kynurenine_oxoglutarate_transaminase_3_isoform_x2_kynurenine_oxoglutarate_transaminase_3_isoform_x3_kynurenine_oxoglutarate_transaminase_3_isoform_x3__p.l	1011
l_2_hydroxyglutarate_dehydrogenase_mitochondrial__p.l	1012
l_fucose_kinase_isoform_x1__p.l	1013
l_lactate_dehydrogenase_b_chain_like__p.l	1014
l_serine_dehydratase_l_threonine_deaminase_like__p.l	1015
la_related_protein_1_like__p.l	1016
la_related_protein_4_like_isoform_x1__p.l	1017
lamin_a_like__p.l	1019
lamin_b1__p.l	1020
lamina_associated_polypeptide_2_isoforms_beta_gamma_like__p.l	1021
laminin_subunit_alpha_3_like__p.l	1022
laminin_subunit_beta_2_isoform_x1_laminin_subunit_beta_2_isoform_x2__p.l	1023
laminin_subunit_gamma_1_like_isoform_x1_laminin_subunit_gamma_1_like_isoform_x2__p.l	1024
lan_c_like_protein_1__p.l	1025
lanosterol_14_alpha_demethylase__p.l	1026
lanosterol_synthase__p.l	1027
lectin_like__p.l	1028
lethal_2_giant_larvae_protein_homolog_2__p.l	1029
leucine_rich_ppr_motif_containing_protein_mitochondrial__p.l	1031
leucine_rich_repeat_and_immunoglobulin_like_domain_containing_nogo_receptor_interacting_protein_3__p.l	1032
leucine_rich_repeat_containing_protein_47_like__p.l	1033
leucine_rich_repeat_containing_protein_4b_like__p.l	1034
leucine_rich_repeat_containing_protein_59_like__p.l	1035
leucine_t_rna_ligase_cytoplasmic_like_leucine_t_rna_ligase_cytoplasmic_like__p.l	1036
leucine_zipper_transcription_factor_like_protein_1_isoform_x1_leucine_zipper_transcription_factor_like_protein_1_isoform_x2__p.l	1037
leukocyte_cell_derived_chemotaxin_2_like__p.l	1038
leukocyte_elastase_inhibitor_like_isoform_x2__p.l	1039
lim_and_sh3_domain_protein_1_like__p.l	1041
lim_domain_and_actin_binding_protein_1_like_isoform_x1_lim_domain_and_actin_binding_protein_1_like_isoform_x1_lim_domain_and_actin_binding_protein_1_like_isoform_x1_lim_domain_and_actin_binding_protein_1_like_isoform_x2_lim_domain_and_actin_binding_protein_1_like_isoform_x3__p.l	1042
lipid_droplet_associated_hydrolase__p.l	1044
lipoamide_acyltransferase_component_of_branched_chain_alpha_keto_acid_dehydrogenase_complex_mitochondrial_like__p.l	1045
lipocalin_like__p.l	1046
lipolysis_stimulated_lipoprotein_receptor_like_isoform_x1_lipolysis_stimulated_lipoprotein_receptor_like_isoform_x2_lipolysis_stimulated_lipoprotein_receptor_like_isoform_x1_lipolysis_stimulated_lipoprotein_receptor_like_isoform_x2__p.l	1047
lipopolysaccharide_responsive_and_beige_like_anchor_protein__p.l	1048
lissencephaly_1_homolog_a__p.l	1049
lissencephaly_1_homolog_b_like__p.l	1050
lon_protease_homolog_mitochondrial_isoform_x1_lon_protease_homolog_mitochondrial_isoform_x2__p.l	1051
long_chain_fatty_acid_co_a_ligase_1_isoform_x1_long_chain_fatty_acid_co_a_ligase_1_isoform_x2__p.l	1052
long_chain_fatty_acid_co_a_ligase_4_like__p.l	1053
long_chain_fatty_acid_co_a_ligase_acsbg2_like__p.l	1054
long_chain_fatty_acid_transport_protein_6__p.l	1055
low_density_lipoprotein_receptor_adapter_protein_1_b_like_isoform_x1_low_density_lipoprotein_receptor_adapter_protein_1_b_like_isoform_x2_low_density_lipoprotein_receptor_adapter_protein_1_b_like_isoform_x3_lqp_low_density_lipoprotein_receptor_adapter_protein_1_b_like__p.l	1056
low_density_lipoprotein_receptor_like_isoform_x1_low_density_lipoprotein_receptor_like_isoform_x2_low_density_lipoprotein_receptor_like_isoform_x1_low_density_lipoprotein_receptor_like_isoform_x2__p.l	1057
low_molecular_weight_phosphotyrosine_protein_phosphatase_isoform_x2_low_molecular_weight_phosphotyrosine_protein_phosphatase_like_isoform_x2__p.l	1058
lqp_2_hydroxyacyl_co_a_lyase_1_like__p.l	1059
lqp_2_iminobutanoate_2_iminopropanoate_deaminase_like__p.l	1060
lqp_2_oxoisovalerate_dehydrogenase_subunit_alpha_mitochondrial__p.l	1061
lqp_26s_proteasome_non_at_pase_regulatory_subunit_1__p.l	1062
lqp_26s_proteasome_non_at_pase_regulatory_subunit_13__p.l	1063
lqp_26s_proteasome_regulatory_subunit_7__p.l	1064
lqp_3_beta_hydroxysteroid_delta_8_delta_7_isomerase__p.l	1065
lqp_3_keto_steroid_reductase_like__p.l	1066
lqp_40s_ribosomal_protein_s2__p.l	1067
lqp_60s_ribosomal_protein_l18a__p.l	1068
lqp_60s_ribosomal_protein_l7_like__p.l	1069
lqp_acetyl_co_a_carboxylase_1_like__p.l	1070
lqp_adenosylhomocysteinase_3__p.l	1071
lqp_afadin_like__p.l	1072
lqp_alanine_glyoxylate_aminotransferase_2_mitochondrial__p.l	1073
lqp_alanine_t_rna_ligase_cytoplasmic_like__p.l	1074
lqp_aldehyde_dehydrogenase_family_16_member_a1__p.l	1075
lqp_aldose_reductase_like__p.l	1076
lqp_alpha_aminoadipic_semialdehyde_dehydrogenase__p.l	1077
lqp_alpha_aspartyl_dipeptidase_like__p.l	1078
lqp_alpha_mannosidase_2c1__p.l	1079
lqp_aminoacyl_t_rna_synthase_complex_interacting_multifunctional_protein_1__p.l	1080
lqp_aminoacyl_t_rna_synthase_complex_interacting_multifunctional_protein_2__p.l	1081
lqp_amp_deaminase_2_like__p.l	1082
lqp_annexin_a11_like__p.l	1083
lqp_annexin_a2_b_like__p.l	1084
lqp_annexin_a3_like__p.l	1085
lqp_annexin_a5_like_partial__p.l	1086
lqp_ap_1_complex_subunit_mu_2_like__p.l	1087
lqp_ap_3_complex_subunit_beta_1_like__p.l	1088
lqp_apoptotic_chromatin_condensation_inducer_in_the_nucleus_like__p.l	1089
lqp_aspartate_t_rna_ligase_cytoplasmic_like__p.l	1090
lqp_atp_binding_cassette_sub_family_b_member_7_mitochondrial_like__p.l	1091
lqp_atp_binding_cassette_sub_family_d_member_1_like__p.l	1092
lqp_atp_binding_cassette_sub_family_f_member_1_like__p.l	1093
lqp_atp_dependent_rna_helicase_ddx42__p.l	1094
lqp_atp_synthase_f_0_complex_subunit_b1_mitochondrial_like__p.l	1095
lqp_atp_synthase_subunit_gamma_mitochondrial_like__p.l	1096
lqp_atp_synthase_subunit_s_mitochondrial__p.l	1097
lqp_atypical_kinase_coq8a_mitochondrial__p.l	1098
lqp_b_cadherin_like__p.l	1099
lqp_beta_1_syntrophin__p.l	1100
lqp_beta_enolase__p.l	1101
lqp_bile_salt_export_pump_like__p.l	1102
lqp_c_jun_amino_terminal_kinase_interacting_protein_4_like_c_jun_amino_terminal_kinase_interacting_protein_4_like_isoform_x1_c_jun_amino_terminal_kinase_interacting_protein_4_like_isoform_x2_c_jun_amino_terminal_kinase_interacting_protein_4_like_isoform_x3_c_jun_amino_terminal_kinase_interacting_protein_4_like_isoform_x4_lqp_c_jun_amino_terminal_kinase_interacting_protein_4_like__p.l	1103
lqp_c_terminal_binding_protein_2_like__p.l	1104
lqp_calponin_3_like__p.l	1105
lqp_canalicular_multispecific_organic_anion_transporter_1_like__p.l	1106
lqp_cell_division_cycle_and_apoptosis_regulator_protein_1_like__p.l	1107
lqp_ceruloplasmin__p.l	1108
lqp_chitinase_domain_containing_protein_1__p.l	1109
lqp_cleavage_and_polyadenylation_specificity_factor_subunit_6__p.l	1110
lqp_cleavage_stimulation_factor_subunit_1__p.l	1111
lqp_coagulation_factor_xiii_a_chain_like__p.l	1112
lqp_coatomer_subunit_gamma_2_like__p.l	1113
lqp_collagen_alpha_2_i_chain_like__p.l	1114
lqp_collagen_alpha_6_vi_chain_like__p.l	1115
lqp_cop9_signalosome_complex_subunit_1_like_cop9_signalosome_complex_subunit_1_isoform_x1_cop9_signalosome_complex_subunit_1_isoform_x2__p.l	1116
lqp_coronin_7_like__p.l	1117
lqp_cystathionine_gamma_lyase_like__p.l	1118
lqp_cysteine_t_rna_ligase_cytoplasmic__p.l	1119
lqp_cytochrome_p450_2k6_like__p.l	1120
lqp_cytochrome_p450_3a27_like__p.l	1121
lqp_cytochrome_p450_4v2_like__p.l	1122
lqp_deoxyribose_phosphate_aldolase__p.l	1123
lqp_derlin_1__p.l	1124
lqp_desmin_like__p.l	1125
lqp_dihydrolipoyllysine_residue_succinyltransferase_component_of_2_oxoglutarate_dehydrogenase_complex_mitochondrial_like__p.l	1126
lqp_dna_directed_rna_polymerase_ii_subunit_rpb1_like__p.l	1127
lqp_dna_directed_rna_polymerase_ii_subunit_rpb2_like_dna_directed_rna_polymerase_ii_subunit_rpb2_isoform_x1_dna_directed_rna_polymerase_ii_subunit_rpb2_isoform_x2__p.l	1128
lqp_dolichyl_diphosphooligosaccharide_protein_glycosyltransferase_subunit_stt3b_like__p.l	1129
lqp_double_stranded_rna_specific_adenosine_deaminase_like_partial__p.l	1130
lqp_drebrin_like_protein_a__p.l	1131
lqp_dynactin_subunit_4_like__p.l	1132
lqp_e3_ubiquitin_protein_ligase_huwe1_like__p.l	1133
lqp_e3_ubiquitin_protein_ligase_ubr4__p.l	1134
lqp_early_endosome_antigen_1_like__p.l	1135
lqp_eh_domain_containing_protein_2_like__p.l	1136
lqp_elongation_factor_1_gamma_like__p.l	1137
lqp_elongation_factor_like_gt_pase_1__p.l	1138
lqp_endoplasmic_reticulum_golgi_intermediate_compartment_protein_1_like__p.l	1139
lqp_er_membrane_protein_complex_subunit_1__p.l	1140
lqp_eukaryotic_translation_initiation_factor_3_subunit_e_like_lqp_eukaryotic_translation_initiation_factor_3_subunit_e_like_eukaryotic_translation_initiation_factor_3_subunit_e_like__p.l	1141
lqp_eukaryotic_translation_initiation_factor_3_subunit_h__p.l	1142
lqp_eukaryotic_translation_initiation_factor_3_subunit_m__p.l	1143
lqp_fact_complex_subunit_ssrp1_like_fact_complex_subunit_ssrp1_like__p.l	1144
lqp_far_upstream_element_binding_protein_1_like__p.l	1145
lqp_farnesyl_pyrophosphate_synthase__p.l	1146
lqp_fatty_acid_desaturase_2_like__p.l	1147
lqp_ferrochelatase_mitochondrial_like__p.l	1148
lqp_fibrillin_1_like__p.l	1149
lqp_fibronectin_like__p.l	1150
lqp_filamin_a_like__p.l	1151
lqp_filamin_c_like__p.l	1152
lqp_fumarate_hydratase_mitochondrial_like__p.l	1153
lqp_fumarylacetoacetase_like__p.l	1154
lqp_fumarylacetoacetate_hydrolase_domain_containing_protein_2_like__p.l	1155
lqp_gdp_mannose_4_6_dehydratase__p.l	1156
lqp_general_vesicular_transport_factor_p115_like__p.l	1157
lqp_gephyrin_like__p.l	1158
lqp_glycerol_3_phosphate_dehydrogenase__p.l	1159
lqp_glycerol_3_phosphate_dehydrogenase_mitochondrial_like__p.l	1160
lqp_glycerol_kinase_like__p.l	1161
lqp_guanosine_3_5_bis_diphosphate_3_pyrophosphohydrolase_mesh1__p.l	1162
lqp_h_2_class_ii_histocompatibility_antigen_i_e_beta_chain_like__p.l	1163
lqp_heat_shock_protein_75_k_da_mitochondrial__p.l	1164
lqp_heme_oxygenase_like__p.l	1165
lqp_hemopexin_like__p.l	1166
lqp_hepatocyte_growth_factor_regulated_tyrosine_kinase_substrate__p.l	1167
lqp_histidine_ammonia_lyase_like__p.l	1168
lqp_histone_h4_like__p.l	1169
lqp_hsc70_interacting_protein_like__p.l	1170
lqp_hsp70_binding_protein_1__p.l	1171
lqp_huntingtin_interacting_protein_1_like__p.l	1172
lqp_hydroxyacyl_coenzyme_a_dehydrogenase_mitochondrial_like__p.l	1173
lqp_hydroxyproline_dehydrogenase_like__p.l	1174
lqp_importin_5_like__p.l	1175
lqp_importin_subunit_beta_1_like__p.l	1176
lqp_insulin_degrading_enzyme_like__p.l	1177
lqp_intracellular_hyaluronan_binding_protein_4_like__p.l	1178
lqp_iodotyrosine_deiodinase_1__p.l	1179
lqp_kinesin_like_protein_kif13b__p.l	1180
lqp_l_threonine_3_dehydrogenase_mitochondrial_like__p.l	1181
lqp_l_xylulose_reductase__p.l	1182
lqp_lambda_crystallin_homolog__p.l	1183
lqp_lamin_b2_like__p.l	1184
lqp_lamin_l_iii_like__p.l	1185
lqp_large_proline_rich_protein_bag6_like__p.l	1186
lqp_lethal_2_giant_larvae_protein_homolog_2_like__p.l	1187
lqp_leucyl_cystinyl_aminopeptidase_like__p.l	1188
lqp_leukotriene_a_4_hydrolase_like__p.l	1189
lqp_lipoamide_acyltransferase_component_of_branched_chain_alpha_keto_acid_dehydrogenase_complex_mitochondrial_like__p.l	1190
lqp_lipopolysaccharide_responsive_and_beige_like_anchor_protein_partial__p.l	1191
lqp_long_chain_fatty_acid_co_a_ligase_3_like__p.l	1192
lqp_long_chain_specific_acyl_co_a_dehydrogenase_mitochondrial_like__p.l	1193
lqp_low_density_lipoprotein_receptor_related_protein_1_like__p.l	1194
lqp_lsm8_homolog_u6_small_nuclear_rna_associated__p.l	1195
lqp_magnesium_transporter_protein_1_like__p.l	1196
lqp_major_vault_protein_like__p.l	1197
lqp_melanotransferrin_like__p.l	1198
lqp_methylthioribose_1_phosphate_isomerase_partial__p.l	1199
lqp_microtubule_actin_cross_linking_factor_1_like__p.l	1200
lqp_mitochondrial_import_receptor_subunit_tom70_like__p.l	1201
lqp_mitochondrial_processing_peptidase_subunit_beta__p.l	1202
lqp_mitotic_checkpoint_protein_bub3__p.l	1203
lqp_mms19_nucleotide_excision_repair_protein_homolog__p.l	1204
lqp_myelin_expression_factor_2_like__p.l	1205
lqp_n_acylneuraminate_cytidylyltransferase_like__p.l	1206
lqp_nad_p_transhydrogenase_mitochondrial_like__p.l	1207
lqp_nadh_dehydrogenase_ubiquinone_1_alpha_subcomplex_subunit_10_mitochondrial_like__p.l	1208
lqp_nadh_dehydrogenase_ubiquinone_1_beta_subcomplex_subunit_6__p.l	1209
lqp_nadh_dehydrogenase_ubiquinone_1_beta_subcomplex_subunit_7__p.l	1210
lqp_nadh_ubiquinone_oxidoreductase_75_k_da_subunit_mitochondrial_like__p.l	1211
lqp_neurobeachin_like_protein_1_partial__p.l	1212
lqp_neuronal_cell_adhesion_molecule_like__p.l	1213
lqp_nodal_modulator_1_like__p.l	1214
lqp_nucleolar_and_coiled_body_phosphoprotein_1_like__p.l	1215
lqp_nucleolar_gtp_binding_protein_1_like__p.l	1216
lqp_nucleolar_protein_58__p.l	1217
lqp_nucleolin_like__p.l	1218
lqp_nucleoporin_seh1_like__p.l	1219
lqp_nucleosome_assembly_protein_1_like_1__p.l	1220
lqp_oxysterol_binding_protein_related_protein_9_like_oxysterol_binding_protein_related_protein_9_like_isoform_x1_oxysterol_binding_protein_related_protein_9_like_isoform_x2_oxysterol_binding_protein_related_protein_9_like_isoform_x3__p.l	1221
lqp_phenylalanine_4_hydroxylase_like__p.l	1222
lqp_phosphoethanolamine_n_methyltransferase_3_like__p.l	1223
lqp_phosphoglucomutase_like_protein_5__p.l	1224
lqp_phosphoglycerate_mutase_1_like__p.l	1225
lqp_phospholipid_hydroperoxide_glutathione_peroxidase_like__p.l	1226
lqp_phospholipid_transporting_at_pase_ig_like__p.l	1227
lqp_plexin_b2_like__p.l	1228
lqp_prestin__p.l	1229
lqp_probable_2_oxoglutarate_dehydrogenase_e1_component_dhktd1_mitochondrial__p.l	1230
lqp_probable_28s_r_rna_cytosine_4447_c_5_methyltransferase__p.l	1231
lqp_probable_acyl_co_a_dehydrogenase_6__p.l	1232
lqp_probable_atp_dependent_rna_helicase_ddx46__p.l	1233
lqp_probable_serine_carboxypeptidase_cpvl__p.l	1234
lqp_probable_t_rna_n6_adenosine_threonylcarbamoyltransferase__p.l	1235
lqp_prolyl_endopeptidase_like__p.l	1236
lqp_prostaglandin_reductase_2_like__p.l	1237
lqp_proteasome_associated_protein_ecm29_homolog__p.l	1238
lqp_protein_4_1_like__p.l	1239
lqp_protein_cdv3_homolog__p.l	1240
lqp_protein_cut_a_homolog__p.l	1241
lqp_protein_ergic_53_like__p.l	1242
lqp_protein_lyric_like__p.l	1243
lqp_protein_memo1_like__p.l	1244
lqp_protein_nlrc3_like__p.l	1245
lqp_protein_sgt1_homolog__p.l	1246
lqp_protein_transport_protein_sec24c_like__p.l	1247
lqp_protein_transport_protein_sec24d_like__p.l	1248
lqp_protein_transport_protein_sec31a_like__p.l	1249
lqp_putative_aminopeptidase_w07g4_4__p.l	1250
lqp_putative_hexokinase_hkdc1__p.l	1251
lqp_putative_l_aspartate_dehydrogenase__p.l	1252
lqp_ras_gt_pase_activating_like_protein_iqgap1__p.l	1253
lqp_receptor_expression_enhancing_protein_5_like__p.l	1254
lqp_regulatory_associated_protein_of_m_tor_like__p.l	1255
lqp_retinoic_acid_receptor_rxr_gamma_a_like__p.l	1256
lqp_retinoid_inducible_serine_carboxypeptidase__p.l	1257
lqp_rho_guanine_nucleotide_exchange_factor_1_like_partial__p.l	1258
lqp_ribosomal_protein_s6_kinase_alpha_3_like__p.l	1259
lqp_ribosome_biogenesis_protein_wdr12__p.l	1260
lqp_rna_binding_protein_lark_like__p.l	1261
lqp_s_methyl_5_thioadenosine_phosphorylase__p.l	1262
lqp_sarcosine_dehydrogenase_mitochondrial_like__p.l	1263
lqp_secreted_phosphoprotein_24__p.l	1264
lqp_selenocysteine_lyase__p.l	1265
lqp_serine_hydroxymethyltransferase_cytosolic_like_partial__p.l	1266
lqp_serine_protease_htra2_mitochondrial_like__p.l	1267
lqp_serine_pyruvate_aminotransferase_like__p.l	1268
lqp_serine_threonine_protein_kinase_3_like__p.l	1269
lqp_serine_threonine_protein_kinase_m_tor_like__p.l	1270
lqp_serine_threonine_protein_kinase_osr1_like__p.l	1271
lqp_serine_threonine_protein_phosphatase_5_like__p.l	1272
lqp_serum_albumin_2_like__p.l	1273
lqp_sh3_domain_binding_glutamic_acid_rich_like_protein_2__p.l	1274
lqp_signal_peptidase_complex_catalytic_subunit_sec11a_like__p.l	1275
lqp_signal_transducer_and_activator_of_transcription_3_like__p.l	1276
lqp_snw_domain_containing_protein_1_like__p.l	1277
lqp_sodium_potassium_transporting_at_pase_subunit_beta_233_like__p.l	1278
lqp_solute_carrier_family_22_member_18__p.l	1279
lqp_spectrin_alpha_chain_non_erythrocytic_1_like__p.l	1280
lqp_splicing_factor_3b_subunit_2_like__p.l	1281
lqp_squamous_cell_carcinoma_antigen_recognized_by_t_cells_3__p.l	1282
lqp_structural_maintenance_of_chromosomes_protein_1a_like__p.l	1283
lqp_structural_maintenance_of_chromosomes_protein_3_like__p.l	1284
lqp_succinate_co_a_ligase_gdp_forming_subunit_beta_mitochondrial_like__p.l	1285
lqp_succinate_dehydrogenase_ubiquinone_flavoprotein_subunit_mitochondrial_like__p.l	1286
lqp_synaptic_vesicle_membrane_protein_vat_1_homolog__p.l	1287
lqp_tbc1_domain_family_member_17_like_tbc1_domain_family_member_17_like__p.l	1288
lqp_tetratricopeptide_repeat_protein_36__p.l	1289
lqp_thymidine_phosphorylase__p.l	1290
lqp_transcription_elongation_regulator_1_like__p.l	1291
lqp_transferrin_receptor_protein_1_like__p.l	1292
lqp_translin_associated_protein_x__p.l	1293
lqp_transmembrane_9_superfamily_member_4_like__p.l	1294
lqp_transportin_1__p.l	1295
lqp_trifunctional_purine_biosynthetic_protein_adenosine_3_like__p.l	1296
lqp_tropomodulin_3_like__p.l	1297
lqp_tubulin_alpha_chain_like__p.l	1298
lqp_tyrosine_protein_phosphatase_non_receptor_type_6_like__p.l	1299
lqp_tyrosine_t_rna_ligase_cytoplasmic__p.l	1300
lqp_u4_u6_small_nuclear_ribonucleoprotein_prp31_like__p.l	1301
lqp_ubiquitin_carboxyl_terminal_hydrolase_24_like__p.l	1302
lqp_ubiquitin_carboxyl_terminal_hydrolase_7__p.l	1303
lqp_ubiquitin_like_modifier_activating_enzyme_1__p.l	1304
lqp_ubx_domain_containing_protein_4_like__p.l	1305
lqp_udp_glucuronosyltransferase_1_6_like__p.l	1306
lqp_uhrf1_binding_protein_1_like__p.l	1307
lqp_uncharacterized_protein_loc112266357_isoform_x1__p.l	1308
lqp_unconventional_myosin_ic_like__p.l	1309
lqp_unconventional_myosin_id_like__p.l	1310
lqp_unconventional_myosin_xvii_ia_like__p.l	1311
lqp_vacuolar_protein_sorting_associated_protein_16_homolog__p.l	1312
lqp_very_long_chain_3_oxoacyl_co_a_reductase_b_like__p.l	1313
lqp_very_long_chain_acyl_co_a_synthetase_like__p.l	1314
lqp_very_long_chain_specific_acyl_co_a_dehydrogenase_mitochondrial_like__p.l	1315
lqp_vigilin_like__p.l	1316
lqp_vinculin_like__p.l	1317
lqp_vitronectin_like__p.l	1318
lqp_von_willebrand_factor_a_domain_containing_protein_8__p.l	1319
lqp_xaa_pro_aminopeptidase_1_like__p.l	1320
lqp_xanthine_dehydrogenase_oxidase_like__p.l	1321
lrp_chaperone_mesd__p.l	1322
luc7_like_protein_3_isoform_x1_luc7_like_protein_3_isoform_x2__p.l	1323
lumican_like__p.l	1324
lupus_la_protein_homolog_b_like__p.l	1325
lupus_la_protein_isoform_x1_lupus_la_protein_isoform_x2_lupus_la_protein_isoform_x2__p.l	1326
lyr_motif_containing_protein_4b__p.l	1327
lysine_t_rna_ligase_isoform_x1_lysine_t_rna_ligase_isoform_x2__p.l	1329
lysophosphatidic_acid_phosphatase_type_6_like__p.l	1330
lysophospholipase_like_protein_1_isoform_x1__p.l	1331
lysophospholipid_acyltransferase_lpcat4_like__p.l	1332
lysoplasmalogenase_like__p.l	1333
lysosomal_acid_lipase_cholesteryl_ester_hydrolase_like__p.l	1334
lysosomal_alpha_mannosidase_like__p.l	1335
lysosomal_pro_x_carboxypeptidase_like__p.l	1336
lysosomal_protective_protein__p.l	1337
lysosome_associated_membrane_glycoprotein_2_like_isoform_x1_lysosome_associated_membrane_glycoprotein_2_like_isoform_x2_lysosome_associated_membrane_glycoprotein_2_like_isoform_x3__p.l	1338
lysosome_membrane_protein_2_like__p.l	1339
lysozyme_g_like__p.l	1340
lysozyme_g_like_isoform_x1_lysozyme_g_like_isoform_x2__p.l	1341
m_rna_cap_guanine_n7_methyltransferase__p.l	1342
m_rna_turnover_protein_4_homolog__p.l	1343
m7gppp_x_diphosphatase__p.l	1344
macrophage_capping_protein_like_isoform_x1_macrophage_capping_protein_like_isoform_x2__p.l	1345
macrosialin_like__p.l	1346
major_vault_protein__p.l	1347
malate_dehydrogenase_cytoplasmic_like_isoform_x1_malate_dehydrogenase_cytoplasmic_like_isoform_x2__p.l	1348
malate_dehydrogenase_mitochondrial_like__p.l	1349
malectin__p.l	1350
maleylacetoacetate_isomerase_like_isoform_x1_maleylacetoacetate_isomerase_like_isoform_x2_maleylacetoacetate_isomerase_like_isoform_x1_maleylacetoacetate_isomerase_like_isoform_x2__p.l	1351
malignant_t_cell_amplified_sequence_1__p.l	1353
malonyl_co_a_decarboxylase_mitochondrial_like_malonyl_co_a_decarboxylase_mitochondrial_like__p.l	1355
manganese_transporting_at_pase_13a1_like_manganese_transporting_at_pase_13a1_like_isoform_x1_manganese_transporting_at_pase_13a1_like_isoform_x2__p.l	1356
mannose_1_phosphate_guanyltransferase_alpha_a_like_isoform_x1_mannose_1_phosphate_guanyltransferase_alpha_a_like_isoform_x2__p.l	1357
mannose_1_phosphate_guanyltransferase_beta__p.l	1358
mannose_1_phosphate_guanyltransferase_like_isoform_x1__p.l	1359
mannose_6_phosphate_isomerase__p.l	1360
mannose_binding_protein_c_like_lqp_mannose_binding_protein_c_like__p.l	1361
mannosyl_oligosaccharide_1_2_alpha_mannosidase_ia_like_isoform_x1_mannosyl_oligosaccharide_1_2_alpha_mannosidase_ia_like_isoform_x2_mannosyl_oligosaccharide_1_2_alpha_mannosidase_ia_like_isoform_x1_mannosyl_oligosaccharide_1_2_alpha_mannosidase_ia_like_isoform_x2_mannosyl_oligosaccharide_1_2_alpha_mannosidase_ia_like_isoform_x1_mannosyl_oligosaccharide_1_2_alpha_mannosidase_ia_like_isoform_x2__p.l	1362
mannosyl_oligosaccharide_glucosidase_isoform_x1_mannosyl_oligosaccharide_glucosidase_isoform_x1_mannosyl_oligosaccharide_glucosidase_isoform_x2_mannosyl_oligosaccharide_glucosidase_isoform_x3_mannosyl_oligosaccharide_glucosidase_isoform_x4_mannosyl_oligosaccharide_glucosidase_isoform_x4_mannosyl_oligosaccharide_glucosidase_isoform_x4__p.l	1363
map_kinase_activated_protein_kinase_2_like__p.l	1364
matrin_3_like_isoform_x1_matrin_3_like_isoform_x2_matrin_3_like_isoform_x2_matrin_3_like_isoform_x3__p.l	1365
medium_chain_specific_acyl_co_a_dehydrogenase_mitochondrial_like_medium_chain_specific_acyl_co_a_dehydrogenase_mitochondrial_like__p.l	1366
membrane_associated_progesterone_receptor_component_1_like__p.l	1367
membrane_cofactor_protein_like_isoform_x1_membrane_cofactor_protein_like_isoform_x1_membrane_cofactor_protein_like_isoform_x2_c4b_binding_protein_alpha_chain_like_isoform_x3_membrane_cofactor_protein_like_isoform_x4_membrane_cofactor_protein_like_isoform_x5_membrane_cofactor_protein_like_isoform_x6_membrane_cofactor_protein_like_membrane_cofactor_protein_like__p.l	1368
mesencephalic_astrocyte_derived_neurotrophic_factor_like__p.l	1369
metalloreductase_steap4_like_isoform_x2_metalloreductase_steap4_like_isoform_x1_metalloreductase_steap4_like_isoform_x2__p.l	1370
metaxin_1_like__p.l	1371
methenyltetrahydrofolate_synthase_domain_containing_protein_like_isoform_x1__p.l	1372
methionine_adenosyltransferase_2_subunit_beta_isoform_x2__p.l	1374
methionine_aminopeptidase_2_like_isoform_x1_methionine_aminopeptidase_2_like_isoform_x2__p.l	1375
methionine_t_rna_ligase_cytoplasmic_like_partial__p.l	1376
methylcrotonoyl_co_a_carboxylase_beta_chain_mitochondrial_isoform_x1__p.l	1377
methylcrotonoyl_co_a_carboxylase_subunit_alpha_mitochondrial_like_isoform_x2__p.l	1378
methylenetetrahydrofolate_reductase_like__p.l	1379
methylglutaconyl_co_a_hydratase_mitochondrial__p.l	1380
methylmalonate_semialdehyde_dehydrogenase_acylating_mitochondrial_like_isoform_x1_methylmalonate_semialdehyde_dehydrogenase_acylating_mitochondrial_like_isoform_x2_methylmalonate_semialdehyde_dehydrogenase_acylating_mitochondrial_like_isoform_x1_methylmalonate_semialdehyde_dehydrogenase_acylating_mitochondrial_like_isoform_x2__p.l	1381
methylmalonyl_co_a_mutase_mitochondrial_like_isoform_x2_methylmalonyl_co_a_mutase_mitochondrial_like_isoform_x2_methylmalonyl_co_a_mutase_mitochondrial_like_isoform_x2__p.l	1382
methylosome_protein_50_like__p.l	1383
methyltransferase_like_protein_7a_isoform_x1__p.l	1384
micos_complex_subunit_mic25_a_like_isoform_x1_micos_complex_subunit_mic25a_like_isoform_x2__p.l	1385
micos_complex_subunit_mic26_like__p.l	1386
micos_complex_subunit_mic27_like_isoform_x1_micos_complex_subunit_mic27_like_isoform_x1_micos_complex_subunit_mic27_like__p.l	1387
micos_complex_subunit_mic60_isoform_x1_micos_complex_subunit_mic60_isoform_x2_micos_complex_subunit_mic60_isoform_x3__p.l	1388
microfibril_associated_glycoprotein_4_like__p.l	1389
microsomal_glutathione_s_transferase_3_like__p.l	1390
microsomal_triglyceride_transfer_protein_like__p.l	1391
microtubule_associated_protein_4_like_isoform_x1_microtubule_associated_protein_4_like_isoform_x2_microtubule_associated_protein_4_like_isoform_x3_microtubule_associated_protein_4_like_isoform_x4_microtubule_associated_protein_4_like_isoform_x5_microtubule_associated_protein_4_like_isoform_x6_microtubule_associated_protein_4_like_isoform_x7_microtubule_associated_protein_4_like_isoform_x8__p.l	1392
microtubule_associated_protein_rp_eb_family_member_1_like_isoform_x2_microtubule_associated_protein_rp_eb_family_member_1_like_isoform_x1__p.l	1393
microtubule_associated_protein_rp_eb_family_member_2_like_isoform_x1_microtubule_associated_protein_rp_eb_family_member_2_like_isoform_x2_microtubule_associated_protein_rp_eb_family_member_2_like_isoform_x2__p.l	1394
microtubule_associated_proteins_1a_1b_light_chain_3a__p.l	1395
mimecan_like__p.l	1396
mimecan_like_isoform_x1_mimecan_like_isoform_x2__p.l	1397
minor_histocompatibility_antigen_h13_like_isoform_x3_minor_histocompatibility_antigen_h13_like_isoform_x4_minor_histocompatibility_antigen_h13_like_isoform_x3_minor_histocompatibility_antigen_h13_like_isoform_x4__p.l	1398
misshapen_like_kinase_1_isoform_x1_misshapen_like_kinase_1_isoform_x2_misshapen_like_kinase_1_isoform_x3_misshapen_like_kinase_1_isoform_x4_misshapen_like_kinase_1_isoform_x5_misshapen_like_kinase_1_isoform_x1_misshapen_like_kinase_1_isoform_x2_misshapen_like_kinase_1_isoform_x3_misshapen_like_kinase_1_isoform_x4_misshapen_like_kinase_1_isoform_x5_misshapen_like_kinase_1_isoform_x6__p.l	1399
mitochondrial_10_formyltetrahydrofolate_dehydrogenase_like__p.l	1400
mitochondrial_2_oxodicarboxylate_carrier__p.l	1401
mitochondrial_2_oxoglutarate_malate_carrier_protein__p.l	1402
mitochondrial_amidoxime_reducing_component_1_like__p.l	1403
mitochondrial_basic_amino_acids_transporter_like_mitochondrial_basic_amino_acids_transporter_like_isoform_x1_mitochondrial_basic_amino_acids_transporter_like_isoform_x2_mitochondrial_basic_amino_acids_transporter_like_isoform_x3__p.l	1404
mitochondrial_carrier_homolog_2_like__p.l	1405
mitochondrial_dicarboxylate_carrier_like__p.l	1406
mitochondrial_enolase_superfamily_member_1__p.l	1407
mitochondrial_fission_1_protein_like__p.l	1408
mitochondrial_fission_process_protein_1_like_isoform_x1_mitochondrial_fission_process_protein_1_like_isoform_x2__p.l	1409
mitochondrial_glutamate_carrier_1_like__p.l	1410
mitochondrial_import_inner_membrane_translocase_subunit_tim13__p.l	1411
mitochondrial_import_inner_membrane_translocase_subunit_tim50_like__p.l	1412
mitochondrial_import_receptor_subunit_tom34_like__p.l	1413
mitochondrial_import_receptor_subunit_tom40_homolog__p.l	1414
mitochondrial_intermediate_peptidase_like_isoform_x1_mitochondrial_intermediate_peptidase_like_isoform_x2_mitochondrial_intermediate_peptidase_like_isoform_x3_mitochondrial_intermediate_peptidase_like_isoform_x4__p.l	1415
mitochondrial_peptide_methionine_sulfoxide_reductase__p.l	1416
mitochondrial_peptide_methionine_sulfoxide_reductase_like_isoform_x1_mitochondrial_peptide_methionine_sulfoxide_reductase_like_isoform_x2_mitochondrial_peptide_methionine_sulfoxide_reductase_like__p.l	1417
mitochondrial_processing_peptidase_subunit_alpha_like__p.l	1418
mitochondrial_proton_calcium_exchanger_protein_isoform_x1_mitochondrial_proton_calcium_exchanger_protein_isoform_x2_mitochondrial_proton_calcium_exchanger_protein_isoform_x3__p.l	1419
mitochondrial_pyruvate_carrier_1_like__p.l	1420
mitochondrial_pyruvate_carrier_2__p.l	1421
mitochondrial_uncoupling_protein_2_like__p.l	1422
mitochondrial_uncoupling_protein_4_like_isoform_x1_mitochondrial_uncoupling_protein_4_like_isoform_x2_mitochondrial_uncoupling_protein_4_like_isoform_x1_mitochondrial_uncoupling_protein_4_like_isoform_x2__p.l	1423
mitofusin_1__p.l	1424
mitofusin_2_like__p.l	1425
mitogen_activated_protein_kinase_1_like__p.l	1426
mitogen_activated_protein_kinase_14a_like_mitogen_activated_protein_kinase_14a_isoform_x1__p.l	1427
mki67_fha_domain_interacting_nucleolar_phosphoprotein__p.l	1428
mms19_nucleotide_excision_repair_protein_homolog_isoform_x1_mms19_nucleotide_excision_repair_protein_homolog_isoform_x1_mms19_nucleotide_excision_repair_protein_homolog_isoform_x2__p.l	1429
mob_kinase_activator_1a__p.l	1430
moesin_isoform_x1__p.l	1431
moesin_like_isoform_x1__p.l	1432
monoacylglycerol_lipase_abhd12_like__p.l	1433
monocarboxylate_transporter_1_like__p.l	1434
monocarboxylate_transporter_8_like__p.l	1435
monoglyceride_lipase_like__p.l	1436
multiple_inositol_polyphosphate_phosphatase_1_like__p.l	1437
mycophenolic_acid_acyl_glucuronide_esterase_mitochondrial_like__p.l	1438
myeloid_derived_growth_factor_like__p.l	1439
myosin_10_like__p.l	1440
myosin_11_like__p.l	1441
myosin_11_like_partial__p.l	1442
myosin_7_like__p.l	1443
myosin_9_like_isoform_x1_myosin_9_like_isoform_x2__p.l	1444
myosin_light_chain_kinase_smooth_muscle_like_isoform_x2_myosin_light_chain_kinase_smooth_muscle_like_isoform_x1__p.l	1445
myosin_light_polypeptide_6_like_isoform_x1_myosin_light_polypeptide_6_myosin_light_polypeptide_6_like_isoform_x1_myosin_light_polypeptide_6_like_isoform_x2_myosin_light_polypeptide_6_like_isoform_x3_myosin_light_polypeptide_6_like_isoform_x4_myosin_light_polypeptide_6_like_isoform_x5__p.l	1446
myosin_regulatory_light_polypeptide_9_like_myosin_regulatory_light_polypeptide_9_myosin_regulatory_light_polypeptide_9_like__p.l	1447
myosin_regulatory_light_polypeptide_9_myosin_regulatory_light_polypeptide_9_like__p.l	1448
n_acetyl_d_glucosamine_kinase_isoform_x1__p.l	1450
n_acetylglucosamine_6_sulfatase__p.l	1451
n_acetylneuraminate_lyase_isoform_x1_n_acetylneuraminate_lyase_isoform_x3_n_acetylneuraminate_lyase_isoform_x3__p.l	1453
n_acetylserotonin_o_methyltransferase_like_protein__p.l	1454
n_acyl_aromatic_l_amino_acid_amidohydrolase_carboxylate_forming_b_like__p.l	1455
n_acylethanolamine_hydrolyzing_acid_amidase_isoform_x1_n_acylethanolamine_hydrolyzing_acid_amidase_isoform_x2__p.l	1456
n_acylglucosamine_2_epimerase__p.l	1457
n_alpha_acetyltransferase_10_like_isoform_x1_n_alpha_acetyltransferase_10_like_isoform_x2__p.l	1458
n_alpha_acetyltransferase_15_nat_a_auxiliary_subunit__p.l	1459
n_alpha_acetyltransferase_50_like_isoform_x1_n_alpha_acetyltransferase_50_like_isoform_x2_n_alpha_acetyltransferase_50_isoform_x1_n_alpha_acetyltransferase_50_isoform_x2__p.l	1460
n_fatty_acyl_amino_acid_synthase_hydrolase_pm20d1_2_like__p.l	1462
n_g_n_g_dimethylarginine_dimethylaminohydrolase_1_like_isoform_x1_n_g_n_g_dimethylarginine_dimethylaminohydrolase_1_like_isoform_x2__p.l	1463
n_myc_interactor_isoform_x1_n_myc_interactor_isoform_x1_n_myc_interactor_isoform_x2__p.l	1464
na_h_exchange_regulatory_cofactor_nhe_rf1_like__p.l	1465
nad_dependent_protein_deacylase_sirtuin_5_mitochondrial_isoform_x1_nad_dependent_protein_deacylase_sirtuin_5_mitochondrial_isoform_x2__p.l	1466
nad_kinase_2_mitochondrial_like_isoform_x1_nad_kinase_2_mitochondrial_like_isoform_x2_nad_kinase_2_mitochondrial_like_isoform_x3_nad_kinase_2_mitochondrial_like_isoform_x4__p.l	1467
nad_p_h_hydrate_epimerase__p.l	1468
nad_p_transhydrogenase_mitochondrial_like_isoform_x1_nad_p_transhydrogenase_mitochondrial_like_isoform_x2_nad_p_transhydrogenase_mitochondrial_like_isoform_x2_nad_p_transhydrogenase_mitochondrial_like_isoform_x2__p.l	1469
nadh_cytochrome_b5_reductase_1_like_isoform_x2_nadh_cytochrome_b5_reductase_3_like_isoform_x1__p.l	1470
nadh_cytochrome_b5_reductase_2_like__p.l	1471
nadh_cytochrome_b5_reductase_3_like__p.l	1472
nadh_dehydrogenase_ubiquinone_1_alpha_subcomplex_subunit_1__p.l	1473
nadh_dehydrogenase_ubiquinone_1_alpha_subcomplex_subunit_10_mitochondrial_like__p.l	1474
nadh_dehydrogenase_ubiquinone_1_alpha_subcomplex_subunit_11_like__p.l	1475
nadh_dehydrogenase_ubiquinone_1_alpha_subcomplex_subunit_12_nadh_dehydrogenase_ubiquinone_1_alpha_subcomplex_subunit_12_like__p.l	1476
nadh_dehydrogenase_ubiquinone_1_alpha_subcomplex_subunit_13_like__p.l	1477
nadh_dehydrogenase_ubiquinone_1_alpha_subcomplex_subunit_5_like__p.l	1478
nadh_dehydrogenase_ubiquinone_1_alpha_subcomplex_subunit_6_like__p.l	1479
nadh_dehydrogenase_ubiquinone_1_alpha_subcomplex_subunit_7__p.l	1480
nadh_dehydrogenase_ubiquinone_1_alpha_subcomplex_subunit_8_like__p.l	1481
nadh_dehydrogenase_ubiquinone_1_alpha_subcomplex_subunit_9_mitochondrial_like__p.l	1482
nadh_dehydrogenase_ubiquinone_1_beta_subcomplex_subunit_10_like_partial__p.l	1483
nadh_dehydrogenase_ubiquinone_1_beta_subcomplex_subunit_11_mitochondrial_like_nadh_dehydrogenase_ubiquinone_1_beta_subcomplex_subunit_11_mitochondrial_like__p.l	1484
nadh_dehydrogenase_ubiquinone_1_beta_subcomplex_subunit_3__p.l	1485
nadh_dehydrogenase_ubiquinone_1_beta_subcomplex_subunit_4_like__p.l	1486
nadh_dehydrogenase_ubiquinone_1_beta_subcomplex_subunit_5_mitochondrial__p.l	1487
nadh_dehydrogenase_ubiquinone_1_beta_subcomplex_subunit_9__p.l	1488
nadh_dehydrogenase_ubiquinone_1_subunit_c2_like__p.l	1489
nadh_dehydrogenase_ubiquinone_flavoprotein_1_mitochondrial_like_isoform_x1_nadh_dehydrogenase_ubiquinone_flavoprotein_1_mitochondrial_like_isoform_x2__p.l	1490
nadh_dehydrogenase_ubiquinone_iron_sulfur_protein_2_mitochondrial__p.l	1491
nadh_dehydrogenase_ubiquinone_iron_sulfur_protein_3_mitochondrial_isoform_x1_nadh_dehydrogenase_ubiquinone_iron_sulfur_protein_3_mitochondrial_isoform_x2__p.l	1492
nadh_dehydrogenase_ubiquinone_iron_sulfur_protein_4_mitochondrial_partial__p.l	1493
nadh_dehydrogenase_ubiquinone_iron_sulfur_protein_5_like__p.l	1494
nadh_dehydrogenase_ubiquinone_iron_sulfur_protein_6_mitochondrial_like__p.l	1495
nadh_dehydrogenase_ubiquinone_iron_sulfur_protein_8_mitochondrial_like__p.l	1496
nadh_ubiquinone_oxidoreductase_75_k_da_subunit_mitochondrial_like__p.l	1497
nadp_dependent_malic_enzyme_like__p.l	1498
nadph_adrenodoxin_oxidoreductase_mitochondrial_isoform_x1_nadph_adrenodoxin_oxidoreductase_mitochondrial_isoform_x2_nadph_adrenodoxin_oxidoreductase_mitochondrial_isoform_x1_nadph_adrenodoxin_oxidoreductase_mitochondrial_isoform_x2__p.l	1500
nadph_cytochrome_p450_reductase_isoform_x1_nadph_cytochrome_p450_reductase_isoform_x2_nadph_cytochrome_p450_reductase_isoform_x3__p.l	1501
nadph_cytochrome_p450_reductase_like_isoform_x1_nadph_cytochrome_p450_reductase_like_isoform_x1_nadph_cytochrome_p450_reductase_like_isoform_x1_nadph_cytochrome_p450_reductase_like_isoform_x2_nadph_cytochrome_p450_reductase_like_isoform_x2__p.l	1502
nardilysin_like__p.l	1503
nascent_polypeptide_associated_complex_subunit_alpha_like_isoform_x1_nascent_polypeptide_associated_complex_subunit_alpha_like_isoform_x2_nascent_polypeptide_associated_complex_subunit_alpha_like_isoform_x3__p.l	1504
nascent_polypeptide_associated_complex_subunit_alpha_muscle_specific_form_isoform_x1_nascent_polypeptide_associated_complex_subunit_alpha_isoform_x4_nascent_polypeptide_associated_complex_subunit_alpha_muscle_specific_form_like_isoform_x1_nascent_polypeptide_associated_complex_subunit_alpha_muscle_specific_form_like_isoform_x2_nascent_polypeptide_associated_complex_subunit_alpha_muscle_specific_f…	1505
nedd8_activating_enzyme_e1_catalytic_subunit_like_isoform_x1_nedd8_activating_enzyme_e1_catalytic_subunit_like_isoform_x2_nedd8_activating_enzyme_e1_catalytic_subunit_like_isoform_x3_nedd8_activating_enzyme_e1_catalytic_subunit_like_isoform_x3__p.l	1506
nedd8_activating_enzyme_e1_regulatory_subunit_like_isoform_x1_nedd8_activating_enzyme_e1_regulatory_subunit_like_isoform_x2_nedd8_activating_enzyme_e1_regulatory_subunit_like_isoform_x1_nedd8_activating_enzyme_e1_regulatory_subunit_like_isoform_x2__p.l	1507
nedd8_conjugating_enzyme_ubc12__p.l	1508
neurabin_1_like_isoform_x1_neurabin_1_like_isoform_x2_neurabin_1_like_isoform_x3__p.l	1510
neuroblast_differentiation_associated_protein_ahnak_like_isoform_x1__p.l	1511
neurofascin_like__p.l	1512
neuroligin_1_like__p.l	1513
neuronal_specific_septin_3_like_isoform_x1_neuronal_specific_septin_3_like_isoform_x2_neuronal_specific_septin_3_like_isoform_x3_septin_9_like_isoform_x4_septin_9_like_isoform_x5_septin_9_like_isoform_x6__p.l	1514
neutral_alpha_glucosidase_ab_isoform_x1_neutral_alpha_glucosidase_ab_isoform_x2__p.l	1515
neutral_alpha_glucosidase_ab_like_isoform_x1_neutral_alpha_glucosidase_ab_like_isoform_x2_neutral_alpha_glucosidase_ab_like_isoform_x3__p.l	1516
nhl_repeat_containing_protein_2_like_isoform_x1__p.l	1517
nhp2_like_protein_1__p.l	1518
niban_like_protein_1__p.l	1520
nicalin_1_isoform_x1_nicalin_1_isoform_x2_nicalin_1_isoform_x3__p.l	1521
nicastrin__p.l	1522
nicotinamide_nicotinic_acid_mononucleotide_adenylyltransferase_1_like__p.l	1523
nicotinamide_phosphoribosyltransferase__p.l	1524
nicotinate_nucleotide_pyrophosphorylase_carboxylating_like_isoform_x1__p.l	1525
nif3_like_protein_1__p.l	1527
nlr_family_card_domain_containing_protein_3_like_isoform_x1_nacht_lrr_and_pyd_domains_containing_protein_7_like_isoform_x2_nlr_family_card_domain_containing_protein_3_like_isoform_x4_nlr_family_card_domain_containing_protein_3_like_isoform_x5__p.l	1528
nodal_modulator_1_like__p.l	1529
non_histone_chromosomal_protein_hmg_14_like__p.l	1530
non_muscle_caldesmon_like__p.l	1531
non_muscle_caldesmon_like_isoform_x1_non_muscle_caldesmon_like_isoform_x1_non_muscle_caldesmon_like_isoform_x1_non_muscle_caldesmon_like_isoform_x2_non_muscle_caldesmon_like_isoform_x5_non_muscle_caldesmon_like_isoform_x6_non_muscle_caldesmon_like_isoform_x7_non_muscle_caldesmon_like_isoform_x8_non_muscle_caldesmon_like_isoform_x9__p.l	1532
non_muscle_caldesmon_like_isoform_x2_non_muscle_caldesmon_like_isoform_x1_non_muscle_caldesmon_like_isoform_x3_non_muscle_caldesmon_like_isoform_x4_non_muscle_caldesmon_like_isoform_x5__p.l	1533
non_muscle_caldesmon_like_isoform_x3_non_muscle_caldesmon_like_isoform_x1_non_muscle_caldesmon_like_isoform_x1_non_muscle_caldesmon_like_isoform_x1_non_muscle_caldesmon_like_isoform_x2_non_muscle_caldesmon_like_isoform_x6_non_muscle_caldesmon_like_isoform_x7__p.l	1534
non_pou_domain_containing_octamer_binding_protein_like_isoform_x1_non_pou_domain_containing_octamer_binding_protein_like_isoform_x2_non_pou_domain_containing_octamer_binding_protein_like_isoform_x1_non_pou_domain_containing_octamer_binding_protein_like_isoform_x2__p.l	1535
non_specific_lipid_transfer_protein__p.l	1536
non_specific_lipid_transfer_protein_like__p.l	1537
npc_intracellular_cholesterol_transporter_1_like__p.l	1539
nsfl1_cofactor_p47_like_isoform_x2__p.l	1540
nuclear_cap_binding_protein_subunit_1_like_isoform_x2__p.l	1541
nuclear_cap_binding_protein_subunit_2_isoform_x1_nuclear_cap_binding_protein_subunit_2_isoform_x2__p.l	1542
nuclear_factor_1_a_type_isoform_x3__p.l	1543
nuclear_factor_1_c_type_like_nuclear_factor_1_like__p.l	1544
nuclear_migration_protein_nud_c_like__p.l	1545
nuclear_pore_complex_protein_nup155_isoform_x1_nuclear_pore_complex_protein_nup155_isoform_x1_nuclear_pore_complex_protein_nup155_isoform_x2__p.l	1546
nuclear_pore_complex_protein_nup205__p.l	1547
nuclear_pore_complex_protein_nup93_isoform_x1_nuclear_pore_complex_protein_nup93_isoform_x2_nuclear_pore_complex_protein_nup93_isoform_x3_nuclear_pore_complex_protein_nup93_isoform_x3__p.l	1548
nuclear_pore_complex_protein_nup98_nup96_like_isoform_x1_nuclear_pore_complex_protein_nup98_nup96_like_isoform_x1_nuclear_pore_complex_protein_nup98_nup96_like_isoform_x2_nuclear_pore_complex_protein_nup98_nup96_like_isoform_x3_nuclear_pore_complex_protein_nup98_nup96_like_isoform_x4_nuclear_pore_complex_protein_nup98_nup96_like_isoform_x5_nuclear_pore_complex_protein_nup98_nup96_like_isoform_x6_…	1549
nuclear_protein_localization_protein_4_homolog__p.l	1550
nuclear_receptor_coactivator_5_isoform_x1_nuclear_receptor_coactivator_5_isoform_x2__p.l	1551
nuclear_ubiquitous_casein_and_cyclin_dependent_kinase_substrate_1_like__p.l	1552
nuclear_ubiquitous_casein_and_cyclin_dependent_kinase_substrate_1_like_isoform_x2__p.l	1553
nuclease_sensitive_element_binding_protein_1_like_isoform_x2__p.l	1554
nucleobindin_2_like_isoform_x1_nucleobindin_2_like_isoform_x2__p.l	1555
nucleolar_protein_56_like__p.l	1556
nucleolar_protein_of_40_k_da__p.l	1557
nucleolin_like__p.l	1558
nucleolin_like_isoform_x1_nucleolin_like_isoform_x2_nucleolin_like_isoform_x3_nucleolin_like_isoform_x4_nucleolin_like_isoform_x5__p.l	1559
nucleolysin_tia_1_like_isoform_x1_nucleolysin_tia_1_like_isoform_x2_nucleolysin_tia_1_like_isoform_x1_nucleolysin_tia_1_like_isoform_x2__p.l	1560
nucleophosmin_like_isoform_x1__p.l	1561
nucleoplasmin_3__p.l	1562
nucleoporin_p54_isoform_x1_nucleoporin_p54_isoform_x2_nucleoporin_p54_isoform_x3_nucleoporin_p54_isoform_x4_nucleoporin_p54_isoform_x5__p.l	1563
nucleoprotein_tpr_like_isoform_x1_nucleoprotein_tpr_like_isoform_x2_nucleoprotein_tpr_like_isoform_x3_nucleoprotein_tpr_like_isoform_x4__p.l	1564
nucleoside_diphosphate_kinase_a_like__p.l	1565
nucleoside_diphosphate_kinase_like__p.l	1566
nucleoside_diphosphate_linked_moiety_x_motif_17_like_isoform_x1_nucleoside_diphosphate_linked_moiety_x_motif_17_like_isoform_x2_nucleoside_diphosphate_linked_moiety_x_motif_17_like_isoform_x1_nucleoside_diphosphate_linked_moiety_x_motif_17_like_isoform_x2_nucleoside_diphosphate_linked_moiety_x_motif_17_like_isoform_x3__p.l	1567
nucleosome_assembly_protein_1_like_4_isoform_x1_nucleosome_assembly_protein_1_like_4_isoform_x2_nucleosome_assembly_protein_1_like_4_isoform_x3_nucleosome_assembly_protein_1_like_4_isoform_x4_nucleosome_assembly_protein_1_like_4_isoform_x5_nucleosome_assembly_protein_1_like_4_isoform_x5_nucleosome_assembly_protein_1_like_4_isoform_x5__p.l	1568
nucleotide_exchange_factor_sil1__p.l	1569
nud_c_domain_containing_protein_1_isoform_x1_nud_c_domain_containing_protein_1_isoform_x2__p.l	1570
obg_like_at_pase_1__p.l	1571
ocia_domain_containing_protein_2_like__p.l	1572
omega_amidase_nit2__p.l	1573
opioid_growth_factor_receptor_like_protein_1__p.l	1574
osteoclast_stimulating_factor_1__p.l	1576
oxidation_resistance_protein_1_like_isoform_x1_oxidation_resistance_protein_1_like_isoform_x2_oxidation_resistance_protein_1_like_isoform_x1_oxidation_resistance_protein_1_like_isoform_x2_oxidation_resistance_protein_1_like_isoform_x4_oxidation_resistance_protein_1_like_isoform_x5_oxidation_resistance_protein_1_like_isoform_x6__p.l	1578
oxygen_dependent_coproporphyrinogen_iii_oxidase_mitochondrial_like__p.l	1580
oxysterol_binding_protein_1_like_isoform_x3_oxysterol_binding_protein_1_like_isoform_x4_oxysterol_binding_protein_1_like_isoform_x5__p.l	1581
palmitoyl_protein_thioesterase_1_like_isoform_x1_palmitoyl_protein_thioesterase_1_like_isoform_x2__p.l	1586
pancreatic_alpha_amylase_like__p.l	1587
pantothenate_kinase_4_like_isoform_x2__p.l	1588
paraspeckle_component_1_like__p.l	1589
pdz_and_lim_domain_protein_7_like_isoform_x1_pdz_and_lim_domain_protein_5_like_isoform_x2_pdz_and_lim_domain_protein_5_like_isoform_x3__p.l	1590
pdz_domain_containing_protein_gipc1_like__p.l	1591
pentraxin_fusion_protein_like__p.l	1594
peptidyl_prolyl_cis_trans_isomerase_a_like__p.l	1595
peptidyl_prolyl_cis_trans_isomerase_b__p.l	1596
peptidyl_prolyl_cis_trans_isomerase_d_like__p.l	1597
peptidyl_prolyl_cis_trans_isomerase_fkbp10_peptidyl_prolyl_cis_trans_isomerase_fkbp10_like_isoform_x1_peptidyl_prolyl_cis_trans_isomerase_fkbp10_like_isoform_x2__p.l	1598
peptidyl_prolyl_cis_trans_isomerase_fkbp11_like__p.l	1599
peptidyl_prolyl_cis_trans_isomerase_fkbp1a_like__p.l	1600
peptidyl_prolyl_cis_trans_isomerase_fkbp2_like__p.l	1601
peptidyl_prolyl_cis_trans_isomerase_fkbp3_like_isoform_x1__p.l	1602
peptidyl_prolyl_cis_trans_isomerase_fkbp4_like__p.l	1603
peptidyl_prolyl_cis_trans_isomerase_fkbp5_like__p.l	1604
peptidyl_prolyl_cis_trans_isomerase_h_isoform_x1_peptidyl_prolyl_cis_trans_isomerase_h_isoform_x2_peptidyl_prolyl_cis_trans_isomerase_h_isoform_x1_peptidyl_prolyl_cis_trans_isomerase_h_isoform_x2__p.l	1605
peptidyl_prolyl_cis_trans_isomerase_like_4__p.l	1606
peptidyl_prolyl_cis_trans_isomerase_nima_interacting_4__p.l	1607
peptidyl_t_rna_hydrolase_2_mitochondrial_like_isoform_x1_peptidyl_t_rna_hydrolase_2_mitochondrial_like_isoform_x2__p.l	1608
perilipin_2_like__p.l	1609
perilipin_3_like__p.l	1610
periodic_tryptophan_protein_1_homolog__p.l	1611
peripheral_plasma_membrane_protein_cask_isoform_x1_peripheral_plasma_membrane_protein_cask_isoform_x2_peripheral_plasma_membrane_protein_cask_isoform_x3_peripheral_plasma_membrane_protein_cask_isoform_x4_peripheral_plasma_membrane_protein_cask_isoform_x5_peripheral_plasma_membrane_protein_cask_isoform_x6_peripheral_plasma_membrane_protein_cask_isoform_x7_peripheral_plasma_membrane_protein_cask_is…	1612
peroxiredoxin__p.l	1613
peroxiredoxin_1_like__p.l	1614
peroxiredoxin_4_like__p.l	1615
peroxiredoxin_5_mitochondrial_like_isoform_x1__p.l	1616
peroxiredoxin_6__p.l	1617
peroxisomal_2_4_dienoyl_co_a_reductase_isoform_x1_peroxisomal_2_4_dienoyl_co_a_reductase_isoform_x1_peroxisomal_2_4_dienoyl_co_a_reductase_isoform_x2__p.l	1618
peroxisomal_acyl_coenzyme_a_oxidase_1_like_isoform_x1__p.l	1619
peroxisomal_acyl_coenzyme_a_oxidase_3_isoform_x1_peroxisomal_acyl_coenzyme_a_oxidase_3_isoform_x2_peroxisomal_acyl_coenzyme_a_oxidase_3_isoform_x3__p.l	1620
peroxisomal_bifunctional_enzyme__p.l	1621
peroxisomal_biogenesis_factor_3__p.l	1622
peroxisomal_carnitine_o_octanoyltransferase_like__p.l	1623
peroxisomal_membrane_protein_11a_like__p.l	1624
peroxisomal_membrane_protein_11b_like_peroxisomal_membrane_protein_11b_like_peroxisomal_membrane_protein_11b_like_isoform_x1_peroxisomal_membrane_protein_11b_like_isoform_x2__p.l	1625
peroxisomal_membrane_protein_2__p.l	1626
peroxisomal_membrane_protein_pmp34_like__p.l	1627
peroxisomal_multifunctional_enzyme_type_2_isoform_x1__p.l	1628
peroxisomal_n_1_acetyl_spermine_spermidine_oxidase__p.l	1629
peroxisomal_nadh_pyrophosphatase_nudt12_isoform_x1__p.l	1630
peroxisomal_sarcosine_oxidase_isoform_x1_peroxisomal_sarcosine_oxidase_isoform_x2__p.l	1631
phenazine_biosynthesis_like_domain_containing_protein__p.l	1632
phenylalanine_4_hydroxylase__p.l	1634
phenylalanine_t_rna_ligase_beta_subunit_like__p.l	1635
phosphate_carrier_protein_mitochondrial_isoform_x1_phosphate_carrier_protein_mitochondrial_isoform_x2_phosphate_carrier_protein_mitochondrial_isoform_x3_phosphate_carrier_protein_mitochondrial_isoform_x4__p.l	1636
phosphatidylethanolamine_binding_protein_1__p.l	1637
phosphatidylinositide_phosphatase_sac1_b_isoform_x1_phosphatidylinositide_phosphatase_sac1_b_isoform_x2__p.l	1638
phosphatidylinositol_5_phosphate_4_kinase_type_2_gamma__p.l	1639
phosphatidylinositol_binding_clathrin_assembly_protein_like__p.l	1640
phosphatidylinositol_transfer_protein_beta_isoform_like_isoform_x1_phosphatidylinositol_transfer_protein_beta_isoform_like_isoform_x2__p.l	1641
phosphoacetylglucosamine_mutase__p.l	1642
phosphoenolpyruvate_carboxykinase_cytosolic_gtp_like__p.l	1643
phosphoethanolamine_n_methyltransferase_3_like__p.l	1644
phosphoglucomutase_1_like_isoform_x1__p.l	1645
phosphoglucomutase_2_like__p.l	1646
phosphoglycerate_kinase__p.l	1647
phosphoglycerate_mutase_1_like__p.l	1648
phospholipase_a_2_activating_protein_like__p.l	1649
phospholipase_b_like_1__p.l	1650
phospholipase_d3_like__p.l	1651
phosphopantothenate_cysteine_ligase_isoform_x1__p.l	1652
phosphoribosyl_pyrophosphate_synthase_associated_protein_1_like_isoform_x1_phosphoribosyl_pyrophosphate_synthase_associated_protein_1_like_isoform_x1_phosphoribosyl_pyrophosphate_synthase_associated_protein_1_like_isoform_x2_phosphoribosyl_pyrophosphate_synthase_associated_protein_1_like_isoform_x1_phosphoribosyl_pyrophosphate_synthase_associated_protein_1_like_isoform_x1_phosphoribosyl_pyrophosp…	1653
phosphoribosylformylglycinamidine_synthase__p.l	1654
phosphorylase_b_kinase_gamma_catalytic_chain_liver_testis_isoform_like_phosphorylase_b_kinase_gamma_catalytic_chain_liver_testis_isoform_like_phosphorylase_b_kinase_gamma_catalytic_chain_liver_testis_isoform_like__p.l	1655
phosphorylase_b_kinase_regulatory_subunit_beta_like_isoform_x1_phosphorylase_b_kinase_regulatory_subunit_beta_like_isoform_x2_phosphorylase_b_kinase_regulatory_subunit_beta_like_isoform_x3__p.l	1656
phosphoserine_aminotransferase_partial__p.l	1657
phosphotriesterase_related_protein_isoform_x1__p.l	1658
phytanoyl_co_a_dioxygenase_domain_containing_protein_1_isoform_x2__p.l	1659
phytanoyl_co_a_dioxygenase_peroxisomal__p.l	1660
pigment_epithelium_derived_factor_like__p.l	1661
pinin_like__p.l	1662
pith_domain_containing_protein_1__p.l	1663
pituitary_tumor_transforming_gene_1_protein_interacting_protein_like__p.l	1664
plakophilin_3_like_isoform_x1_plakophilin_3_like_isoform_x2__p.l	1665
plasma_alpha_l_fucosidase_like__p.l	1666
plasma_membrane_calcium_transporting_at_pase_1_like_isoform_x1_plasma_membrane_calcium_transporting_at_pase_1_like_isoform_x1_plasma_membrane_calcium_transporting_at_pase_1_like_isoform_x1_plasma_membrane_calcium_transporting_at_pase_1_like_isoform_x1_plasma_membrane_calcium_transporting_at_pase_1_like_isoform_x2_plasma_membrane_calcium_transporting_at_pase_1_like_isoform_x3_plasma_membrane_calci…	1667
plasma_protease_c1_inhibitor_like__p.l	1668
plasminogen_activator_inhibitor_1_rna_binding_protein_like_isoform_x1_plasminogen_activator_inhibitor_1_rna_binding_protein_like_isoform_x2_plasminogen_activator_inhibitor_1_rna_binding_protein_like_isoform_x1_plasminogen_activator_inhibitor_1_rna_binding_protein_like_isoform_x2__p.l	1669
plasminogen_like__p.l	1670
plasminogen_like_isoform_x1__p.l	1671
plastin_2__p.l	1672
plastin_3__p.l	1673
plastin_3_like_isoform_x2__p.l	1674
platelet_activating_factor_acetylhydrolase_ib_subunit_gamma_like_isoform_x1_platelet_activating_factor_acetylhydrolase_ib_subunit_gamma_like_isoform_x2_platelet_activating_factor_acetylhydrolase_ib_subunit_gamma_like_isoform_x3_platelet_activating_factor_acetylhydrolase_ib_subunit_gamma_like_isoform_x4_platelet_activating_factor_acetylhydrolase_ib_subunit_gamma_like_isoform_x5__p.l	1675
platelet_activating_factor_acetylhydrolase_like__p.l	1676
pleckstrin_homology_domain_containing_family_a_member_1_like_isoform_x1_pleckstrin_homology_domain_containing_family_a_member_1_like_isoform_x1_pleckstrin_homology_domain_containing_family_a_member_1_like_isoform_x2_pleckstrin_homology_domain_containing_family_a_member_1_like_isoform_x3_pleckstrin_homology_domain_containing_family_a_member_1_like_isoform_x4__p.l	1677
plectin_like_isoform_x4_plectin_like_isoform_x5_plectin_like_isoform_x15__p.l	1678
pleiotropic_regulator_1_like__p.l	1679
plexin_b1_like__p.l	1680
plexin_b2_like__p.l	1681
poliovirus_receptor_homolog__p.l	1682
poly_adp_ribose_glycohydrolase_like__p.l	1683
poly_adp_ribose_polymerase_3_like__p.l	1684
poly_adp_ribose_polymerase_9_isoform_x1_poly_adp_ribose_polymerase_9_isoform_x2__p.l	1685
poly_r_c_binding_protein_2_isoform_x3_poly_r_c_binding_protein_2_isoform_x4__p.l	1686
poly_u_binding_splicing_factor_puf60_isoform_x1_poly_u_binding_splicing_factor_puf60_isoform_x2__p.l	1687
poly_u_binding_splicing_factor_puf60_like_isoform_x1_poly_u_binding_splicing_factor_puf60_like_isoform_x2_poly_u_binding_splicing_factor_puf60_like_isoform_x4_poly_u_binding_splicing_factor_puf60_like_isoform_x1_poly_u_binding_splicing_factor_puf60_like_isoform_x2_poly_u_binding_splicing_factor_puf60_like_isoform_x4__p.l	1688
polyadenylate_binding_protein_1__p.l	1689
polyadenylate_binding_protein_2_like_polyadenylate_binding_protein_2_b_like_isoform_x1_polyadenylate_binding_protein_2_b_like_isoform_x2_polyadenylate_binding_protein_2_b_like_isoform_x3__p.l	1690
polymerase_delta_interacting_protein_2_like_isoform_x1_polymerase_delta_interacting_protein_2_like_isoform_x2__p.l	1691
polypyrimidine_tract_binding_protein_1_like__p.l	1692
pre_b_cell_leukemia_transcription_factor_interacting_protein_1_like_isoform_x1_pre_b_cell_leukemia_transcription_factor_interacting_protein_1_like_isoform_x2__p.l	1693
pre_m_rna_processing_factor_19_isoform_x2__p.l	1694
pre_m_rna_processing_factor_39_like_isoform_x1_pre_m_rna_processing_factor_39_like_isoform_x2__p.l	1695
pre_m_rna_processing_factor_40_homolog_a_isoform_x1_pre_m_rna_processing_factor_40_homolog_a_isoform_x2_pre_m_rna_processing_factor_40_homolog_a_isoform_x3_pre_m_rna_processing_factor_40_homolog_a_isoform_x4__p.l	1696
pre_m_rna_processing_splicing_factor_8_like_pre_m_rna_processing_splicing_factor_8_like_pre_m_rna_processing_splicing_factor_8_pre_m_rna_processing_splicing_factor_8__p.l	1697
pre_m_rna_splicing_factor_38a_like_pre_m_rna_splicing_factor_38a_isoform_x1_pre_m_rna_splicing_factor_38a_isoform_x2__p.l	1698
pre_m_rna_splicing_factor_atp_dependent_rna_helicase_dhx15_like__p.l	1699
pre_m_rna_splicing_factor_syf1_like_pre_m_rna_splicing_factor_syf1_isoform_x1_pre_m_rna_splicing_factor_syf1_isoform_x2__p.l	1700
pre_r_rna_processing_protein_ftsj3__p.l	1701
pre_r_rna_processing_protein_tsr1_homolog__p.l	1702
prefoldin_subunit_2_like__p.l	1703
prefoldin_subunit_3_like__p.l	1704
prenylcysteine_oxidase_1_isoform_x1_prenylcysteine_oxidase_1_isoform_x2__p.l	1705
presequence_protease_mitochondrial_like__p.l	1706
primary_amine_oxidase_liver_isozyme_like__p.l	1707
pro_cathepsin_h_like__p.l	1708
probable_acyl_co_a_dehydrogenase_6__p.l	1709
probable_aminopeptidase_npepl1__p.l	1710
probable_atp_dependent_rna_helicase_ddx17__p.l	1711
probable_atp_dependent_rna_helicase_ddx23__p.l	1712
probable_atp_dependent_rna_helicase_ddx27__p.l	1713
probable_atp_dependent_rna_helicase_ddx5__p.l	1714
probable_atp_dependent_rna_helicase_ddx6__p.l	1715
probable_cytosolic_iron_sulfur_protein_assembly_protein_ciao1_isoform_x1_probable_cytosolic_iron_sulfur_protein_assembly_protein_ciao1_isoform_x2__p.l	1716
probable_d_lactate_dehydrogenase_mitochondrial_isoform_x1_probable_d_lactate_dehydrogenase_mitochondrial_isoform_x2__p.l	1717
probable_imidazolonepropionase__p.l	1718
probable_low_specificity_l_threonine_aldolase_2__p.l	1719
probable_n_acetyltransferase_16__p.l	1720
probable_n_acetyltransferase_camello_isoform_x1_probable_n_acetyltransferase_camello_isoform_x2_probable_n_acetyltransferase_camello_isoform_x2_probable_n_acetyltransferase_camello_isoform_x2_probable_n_acetyltransferase_camello_isoform_x2__p.l	1721
probable_phosphatase_phospho1_isoform_x1_probable_phosphatase_phospho1_isoform_x1_probable_phosphatase_phospho1_isoform_x2_probable_phosphatase_phospho1_isoform_x2_probable_phosphatase_phospho1_isoform_x2__p.l	1722
probable_signal_peptidase_complex_subunit_2__p.l	1723
probable_signal_peptidase_complex_subunit_2_isoform_x1_probable_signal_peptidase_complex_subunit_2_isoform_x2__p.l	1724
probable_ubiquitin_carboxyl_terminal_hydrolase_faf_x_isoform_x1_probable_ubiquitin_carboxyl_terminal_hydrolase_faf_x_isoform_x2_probable_ubiquitin_carboxyl_terminal_hydrolase_faf_x_isoform_x3_probable_ubiquitin_carboxyl_terminal_hydrolase_faf_x_isoform_x4_probable_ubiquitin_carboxyl_terminal_hydrolase_faf_x_isoform_x5_probable_ubiquitin_carboxyl_terminal_hydrolase_faf_x_isoform_x6_probable_ubiqui…	1725
procollagen_lysine_2_oxoglutarate_5_dioxygenase_1_like__p.l	1726
profilin_2_like__p.l	1727
profilin_2_like_isoform_x1__p.l	1728
programmed_cell_death_6_interacting_protein_isoform_x4__p.l	1729
programmed_cell_death_protein_10_b__p.l	1730
programmed_cell_death_protein_10_like__p.l	1731
programmed_cell_death_protein_4_like__p.l	1732
programmed_cell_death_protein_5_like_isoform_x1_programmed_cell_death_protein_5_like_isoform_x2__p.l	1733
prohibitin_2_like__p.l	1734
prohibitin_prohibitin_prohibitin_like_prohibitin_like__p.l	1735
prolactin_regulatory_element_binding_protein_like_isoform_x1_prolactin_regulatory_element_binding_protein_like_isoform_x1_prolactin_regulatory_element_binding_protein_like_isoform_x2_prolactin_regulatory_element_binding_protein_like_isoform_x1_prolactin_regulatory_element_binding_protein_like_isoform_x2__p.l	1736
prolargin_like__p.l	1737
proliferation_associated_protein_2g4_like__p.l	1738
prolyl_endopeptidase_like__p.l	1740
prominin_1_a_like__p.l	1741
propionyl_co_a_carboxylase_beta_chain_mitochondrial_isoform_x1__p.l	1742
prostaglandin_e_synthase_2_like__p.l	1743
prostaglandin_e_synthase_3_like_isoform_x1__p.l	1744
prostaglandin_reductase_3_like_isoform_x1__p.l	1745
prostamide_prostaglandin_f_synthase__p.l	1746
proteasome_activator_complex_subunit_1_like__p.l	1747
proteasome_activator_complex_subunit_2_like__p.l	1748
proteasome_activator_complex_subunit_3_like__p.l	1749
proteasome_assembly_chaperone_2_isoform_x1_proteasome_assembly_chaperone_2_isoform_x2__p.l	1750
proteasome_subunit_alpha_type_1__p.l	1751
proteasome_subunit_alpha_type_1_like__p.l	1752
proteasome_subunit_alpha_type_2_proteasome_subunit_alpha_type_2_like__p.l	1753
proteasome_subunit_alpha_type_3_like_proteasome_subunit_alpha_type_3_proteasome_subunit_alpha_type_3_like__p.l	1754
proteasome_subunit_alpha_type_4_isoform_x1_proteasome_subunit_alpha_type_4_isoform_x2_proteasome_subunit_alpha_type_4_isoform_x2__p.l	1755
proteasome_subunit_alpha_type_5__p.l	1756
proteasome_subunit_alpha_type_6_like_isoform_x1__p.l	1757
proteasome_subunit_alpha_type_7__p.l	1758
proteasome_subunit_beta_type_1_b__p.l	1759
proteasome_subunit_beta_type_2_like__p.l	1760
proteasome_subunit_beta_type_3_like_proteasome_subunit_beta_type_3_proteasome_subunit_beta_type_3_proteasome_subunit_beta_type_3_like__p.l	1761
proteasome_subunit_beta_type_4_like__p.l	1762
proteasome_subunit_beta_type_5_like__p.l	1763
proteasome_subunit_beta_type_6_like__p.l	1764
proteasome_subunit_beta_type_7_like__p.l	1765
proteasome_subunit_beta_type_8_like__p.l	1766
proteasome_subunit_beta_type_9_like_proteasome_subunit_beta_type_9_proteasome_subunit_beta_type_9_proteasome_subunit_beta_type_9_like__p.l	1767
protein_abhd11__p.l	1768
protein_abhd16a_like_isoform_x1_protein_abhd16a_like_isoform_x2_protein_abhd16a_like__p.l	1769
protein_adp_ribosylarginine_hydrolase_like__p.l	1770
protein_ambp_like__p.l	1771
protein_ambp_like_isoform_x1_protein_ambp_like_isoform_x2__p.l	1772
protein_arginine_deiminase_type_2_like__p.l	1773
protein_arginine_n_methyltransferase_1_isoform_x1_protein_arginine_n_methyltransferase_1_isoform_x3__p.l	1774
protein_arginine_n_methyltransferase_5_like__p.l	1775
protein_argonaute_2_like_isoform_x3_protein_argonaute_2_like_isoform_x4_protein_argonaute_2_like_isoform_x7_protein_argonaute_2_isoform_x3_protein_argonaute_2_isoform_x4_protein_argonaute_2_isoform_x7__p.l	1776
protein_canopy_1_like_isoform_x2__p.l	1777
protein_canopy_homolog_3_partial__p.l	1778
protein_dek_like_isoform_x1_protein_dek_like_isoform_x1_protein_dek_like_isoform_x2__p.l	1779
protein_disulfide_isomerase_a3__p.l	1780
protein_disulfide_isomerase_a4_like__p.l	1781
protein_disulfide_isomerase_a5_like_isoform_x2__p.l	1782
protein_disulfide_isomerase_a6_like__p.l	1783
protein_disulfide_isomerase_like__p.l	1784
protein_disulfide_isomerase_tmx3_like__p.l	1785
protein_ergic_53_like_isoform_x2__p.l	1786
protein_fam114a2_like__p.l	1787
protein_fam162b_like__p.l	1788
protein_fam185a_isoform_x1__p.l	1789
protein_fam3c_like_isoform_x1_protein_fam3c_like_isoform_x1_protein_fam3c_like_isoform_x1_protein_fam3c_like_isoform_x2_protein_fam3c_like_isoform_x2_protein_fam3c_like_isoform_x2__p.l	1790
protein_fam98b_like__p.l	1791
protein_farnesyltransferase_geranylgeranyltransferase_type_1_subunit_alpha_like__p.l	1792
protein_glutamine_gamma_glutamyltransferase_2_like__p.l	1793
protein_glutamine_gamma_glutamyltransferase_k_like__p.l	1794
protein_kinase_c_alpha_type_isoform_x1_protein_kinase_c_alpha_type_isoform_x2__p.l	1795
protein_kinase_c_and_casein_kinase_ii_substrate_protein_3_like__p.l	1796
protein_kinase_c_and_casein_kinase_substrate_in_neurons_protein_2_like__p.l	1797
protein_kinase_c_delta_type_like__p.l	1798
protein_leg1_homolog__p.l	1799
protein_lin_7_homolog_c__p.l	1800
protein_ltv1_homolog_isoform_x1_protein_ltv1_homolog_isoform_x2_protein_ltv1_homolog_isoform_x1_protein_ltv1_homolog_isoform_x2_protein_ltv1_homolog_isoform_x1_protein_ltv1_homolog_isoform_x2__p.l	1801
protein_lyric_like_isoform_x1_protein_lyric_like_isoform_x2_protein_lyric_like_isoform_x3_protein_lyric_like_isoform_x4__p.l	1802
protein_mago_nashi_homolog__p.l	1803
protein_ndrg1_like_isoform_x1__p.l	1804
protein_ndrg2__p.l	1805
protein_niban_like__p.l	1806
protein_nip_snap_homolog_1_like__p.l	1807
protein_nip_snap_homolog_2__p.l	1808
protein_nip_snap_homolog_3a_like__p.l	1809
protein_noxp20_like__p.l	1810
protein_nucleic_acid_deglycase_dj_1__p.l	1811
protein_o_glc_n_acase_protein_o_glc_n_acase_like_isoform_x1_protein_o_glc_n_acase_like_isoform_x1_protein_o_glc_n_acase_like_isoform_x2__p.l	1812
protein_odr_4_homolog__p.l	1813
protein_os_9_like_isoform_x1__p.l	1814
protein_phosphatase_1_regulatory_subunit_12a_like_isoform_x1_protein_phosphatase_1_regulatory_subunit_12a_like_isoform_x2_protein_phosphatase_1_regulatory_subunit_12a_like_isoform_x3_protein_phosphatase_1_regulatory_subunit_12a_like_isoform_x4_protein_phosphatase_1_regulatory_subunit_12a_like_isoform_x5_protein_phosphatase_1_regulatory_subunit_12a_like_isoform_x6_protein_phosphatase_1_regulatory_…	1815
protein_phosphatase_1_regulatory_subunit_21_like__p.l	1816
protein_phosphatase_1_regulatory_subunit_37_like_isoform_x1__p.l	1817
protein_phosphatase_1_regulatory_subunit_3g_like__p.l	1818
protein_phosphatase_1_regulatory_subunit_7__p.l	1819
protein_phosphatase_1a_isoform_x1_protein_phosphatase_1a_isoform_x2_protein_phosphatase_1a_isoform_x1_protein_phosphatase_1a_isoform_x2__p.l	1820
protein_phosphatase_1b_isoform_x1_protein_phosphatase_1b_isoform_x2__p.l	1821
protein_phosphatase_1f_isoform_x1_protein_phosphatase_1f_isoform_x2_protein_phosphatase_1f_isoform_x2__p.l	1822
protein_phosphatase_1g_like__p.l	1823
protein_phosphatase_methylesterase_1_like__p.l	1824
protein_prrc1__p.l	1825
protein_quaking_a_like__p.l	1826
protein_rcc2_homolog__p.l	1827
protein_red__p.l	1828
protein_rer1_isoform_x1_protein_rer1_isoform_x2__p.l	1829
protein_s100_a1_like__p.l	1830
protein_scribble_homolog_isoform_x1_protein_scribble_homolog_isoform_x2_protein_scribble_homolog_isoform_x3_protein_scribble_homolog_isoform_x4_protein_scribble_homolog_isoform_x5_protein_scribble_homolog_isoform_x6_protein_scribble_homolog_isoform_x6_protein_scribble_homolog_isoform_x7_protein_scribble_homolog_isoform_x8_protein_scribble_homolog_isoform_x9_protein_scribble_homolog_isoform_x10_pr…	1831
protein_sec13_homolog_isoform_x1_protein_sec13_homolog_isoform_x2__p.l	1832
protein_sel_1_homolog_1_like_isoform_x1_protein_sel_1_homolog_1_like_isoform_x2__p.l	1833
protein_set__p.l	1834
protein_set_like__p.l	1835
protein_tmed8_like__p.l	1836
protein_transport_protein_sec16a_isoform_x1_protein_transport_protein_sec16a_isoform_x1_protein_transport_protein_sec16a_isoform_x1_protein_transport_protein_sec16a_isoform_x2_protein_transport_protein_sec16a_isoform_x3_protein_transport_protein_sec16a_isoform_x4_protein_transport_protein_sec16a_isoform_x5__p.l	1837
protein_transport_protein_sec23a__p.l	1838
protein_transport_protein_sec23a_like__p.l	1839
protein_transport_protein_sec24a_like_isoform_x1_protein_transport_protein_sec24a_like_isoform_x2_protein_transport_protein_sec24a_like_isoform_x1_protein_transport_protein_sec24a_like_isoform_x2__p.l	1840
protein_transport_protein_sec24c_like__p.l	1841
protein_transport_protein_sec24d_like__p.l	1842
protein_transport_protein_sec61_subunit_alpha_protein_transport_protein_sec61_subunit_alpha_protein_transport_protein_sec61_subunit_alpha_like_protein_transport_protein_sec61_subunit_alpha_like_protein_transport_protein_sec61_subunit_alpha_like_protein_transport_protein_sec61_subunit_alpha_like__p.l	1843
protein_transport_protein_sec61_subunit_beta_like__p.l	1844
protein_transport_protein_sec61_subunit_gamma_like_protein_transport_protein_sec61_subunit_gamma_like_protein_transport_protein_sec61_subunit_gamma_like_protein_transport_protein_sec61_subunit_gamma_like_protein_transport_protein_sec61_subunit_gamma_like_protein_transport_protein_sec61_subunit_gamma__p.l	1845
protein_tssc4_like__p.l	1846
protein_tyrosine_phosphatase_type_iva_2_like__p.l	1847
protein_vac14_homolog__p.l	1848
protein_z_dependent_protease_inhibitor_like__p.l	1849
prothrombin_like__p.l	1850
protoporphyrinogen_oxidase_like__p.l	1851
pseudouridine_5_phosphatase_like__p.l	1852
pseudouridine_metabolizing_bifunctional_protein_c1861_05_like__p.l	1853
pterin_4_alpha_carbinolamine_dehydratase_like__p.l	1854
purine_nucleoside_phosphorylase_like__p.l	1855
puromycin_sensitive_aminopeptidase_isoform_x1_puromycin_sensitive_aminopeptidase_isoform_x2__p.l	1856
puromycin_sensitive_aminopeptidase_like_isoform_x3_puromycin_sensitive_aminopeptidase_like_isoform_x4_puromycin_sensitive_aminopeptidase_like_isoform_x3_puromycin_sensitive_aminopeptidase_like_isoform_x4__p.l	1857
putative_2_oxo_4_hydroxy_4_carboxy_5_ureidoimidazoline_decarboxylase__p.l	1858
putative_60s_ribosomal_protein_l37a__p.l	1859
putative_all_trans_retinol_13_14_reductase__p.l	1860
putative_aminopeptidase_w07g4_4__p.l	1861
putative_butyrophilin_subfamily_2_member_a3_isoform_x1_butyrophilin_subfamily_2_member_a1_like_isoform_x2_putative_butyrophilin_subfamily_2_member_a3_isoform_x3_butyrophilin_subfamily_2_member_a1_like_isoform_x1_butyrophilin_subfamily_2_member_a1_like_isoform_x2_putative_butyrophilin_subfamily_2_member_a3_isoform_x1_butyrophilin_subfamily_2_member_a1_like_isoform_x2_putative_butyrophilin_subfamil…	1862
putative_deoxyribonuclease_tatdn1__p.l	1863
putative_helicase_mov_10_b_1__p.l	1864
putative_hydroxypyruvate_isomerase__p.l	1865
putative_leucine_rich_repeat_containing_protein_ddb_g0290503__p.l	1866
putative_methyltransferase_ddb_g0268948__p.l	1867
putative_phospholipase_b_like_2__p.l	1868
putative_pip5k1a_and_psmd4_like_protein__p.l	1869
putative_rna_binding_protein_luc7_like_1_putative_rna_binding_protein_luc7_like_1_isoform_x1_putative_rna_binding_protein_luc7_like_1__p.l	1870
putative_rna_binding_protein_luc7_like_2__p.l	1871
putative_serine_protease_k12h4_7__p.l	1872
pyridine_nucleotide_disulfide_oxidoreductase_domain_containing_protein_2__p.l	1874
pyridoxal_kinase_like__p.l	1875
pyridoxal_phosphate_homeostasis_protein_like__p.l	1876
pyridoxal_phosphate_phosphatase_like__p.l	1877
pyrroline_5_carboxylate_reductase_1_mitochondrial_like_pyrroline_5_carboxylate_reductase_1_mitochondrial__p.l	1879
pyrroline_5_carboxylate_reductase_3_isoform_x1_pyrroline_5_carboxylate_reductase_3_isoform_x2_pyrroline_5_carboxylate_reductase_3_isoform_x2__p.l	1880
pyruvate_carboxylase_mitochondrial_like__p.l	1881
pyruvate_carboxylase_mitochondrial_like_isoform_x1_pyruvate_carboxylase_mitochondrial_like_isoform_x1__p.l	1882
pyruvate_dehydrogenase_acetyl_transferring_kinase_isozyme_2_mitochondrial_like_pyruvate_dehydrogenase_acetyl_transferring_kinase_isozyme_2_mitochondrial_like_isoform_x1_pyruvate_dehydrogenase_acetyl_transferring_kinase_isozyme_2_mitochondrial_like_isoform_x1_pyruvate_dehydrogenase_acetyl_transferring_kinase_isozyme_4_mitochondrial_like_isoform_x2__p.l	1883
pyruvate_dehydrogenase_e1_component_subunit_alpha_mitochondrial_like_isoform_x1_pyruvate_dehydrogenase_e1_component_subunit_alpha_mitochondrial_like_isoform_x2_pyruvate_dehydrogenase_e1_component_subunit_alpha_mitochondrial_like_isoform_x3_pyruvate_dehydrogenase_e1_component_subunit_alpha_mitochondrial_like_isoform_x1_pyruvate_dehydrogenase_e1_component_subunit_alpha_mitochondrial_like_isoform_x2…	1884
pyruvate_dehydrogenase_e1_component_subunit_beta_mitochondrial__p.l	1885
pyruvate_dehydrogenase_protein_x_component_mitochondrial_like_isoform_x1_pyruvate_dehydrogenase_protein_x_component_mitochondrial_like_isoform_x2_pyruvate_dehydrogenase_protein_x_component_mitochondrial_like_isoform_x3_pyruvate_dehydrogenase_protein_x_component_mitochondrial_like_isoform_x1_pyruvate_dehydrogenase_protein_x_component_mitochondrial_like_isoform_x2_pyruvate_dehydrogenase_protein_x_c…	1886
pyruvate_kinase_pkm_like_isoform_x1_pyruvate_kinase_pkm_like_isoform_x3_pyruvate_kinase_pkm_like_isoform_x3_pyruvate_kinase_pkm_like_isoform_x1_pyruvate_kinase_pkm_like_isoform_x3_pyruvate_kinase_pkm_like_isoform_x3__p.l	1887
quinone_oxidoreductase__p.l	1888
quinone_oxidoreductase_like_protein_1_isoform_x1_quinone_oxidoreductase_like_protein_1_isoform_x2_quinone_oxidoreductase_like_protein_1_isoform_x1_quinone_oxidoreductase_like_protein_1_isoform_x2__p.l	1889
quinone_oxidoreductase_pig3__p.l	1890
r_rna_2_o_methyltransferase_fibrillarin_like__p.l	1891
rab_gdp_dissociation_inhibitor_beta_like__p.l	1892
rab_gt_pase_activating_protein_1_like_rab_gt_pase_activating_protein_1_like_isoform_x1_rab_gt_pase_activating_protein_1_like__p.l	1893
rab3_gt_pase_activating_protein_catalytic_subunit_like__p.l	1894
rab3_gt_pase_activating_protein_non_catalytic_subunit_like__p.l	1895
rabankyrin_5_like_isoform_x1_rabankyrin_5_like_isoform_x2_rabankyrin_5_like_isoform_x1_rabankyrin_5_like_isoform_x2__p.l	1896
rac_alpha_serine_threonine_protein_kinase_like_isoform_x1_rac_alpha_serine_threonine_protein_kinase_like_isoform_x2_rac_alpha_serine_threonine_protein_kinase__p.l	1897
rac_beta_serine_threonine_protein_kinase_like__p.l	1898
radixin_like__p.l	1899
raf_proto_oncogene_serine_threonine_protein_kinase_like_isoform_x1_raf_proto_oncogene_serine_threonine_protein_kinase_like_isoform_x1_raf_proto_oncogene_serine_threonine_protein_kinase_like_isoform_x2_raf_proto_oncogene_serine_threonine_protein_kinase_like_raf_proto_oncogene_serine_threonine_protein_kinase_like_raf_proto_oncogene_serine_threonine_protein_kinase_like_raf_proto_oncogene_serine_thre…	1900
ran_gt_pase_activating_protein_1_like_isoform_x1_ran_gt_pase_activating_protein_1_like_isoform_x2__p.l	1901
ran_specific_gt_pase_activating_protein_like_isoform_x1_ran_specific_gt_pase_activating_protein_like_isoform_x2__p.l	1902
ras_association_domain_containing_protein_6_like__p.l	1903
ras_gt_pase_activating_protein_binding_protein_1_like_isoform_x1_ras_gt_pase_activating_protein_binding_protein_1_like_isoform_x2__p.l	1904
ras_gt_pase_activating_protein_binding_protein_2_like__p.l	1905
ras_related_c3_botulinum_toxin_substrate_1_like_isoform_x1_ras_related_c3_botulinum_toxin_substrate_1_ras_related_c3_botulinum_toxin_substrate_1__p.l	1906
ras_related_gtp_binding_protein_a__p.l	1907
ras_related_gtp_binding_protein_c_like_ras_related_gtp_binding_protein_c_like_ras_related_gtp_binding_protein_c__p.l	1908
ras_related_protein_orab_1_like__p.l	1909
ras_related_protein_r_ras_like__p.l	1910
ras_related_protein_rab_10__p.l	1911
ras_related_protein_rab_11a_like__p.l	1912
ras_related_protein_rab_11b_ras_related_protein_rab_11b_like__p.l	1913
ras_related_protein_rab_14__p.l	1914
ras_related_protein_rab_18_b__p.l	1915
ras_related_protein_rab_1b__p.l	1916
ras_related_protein_rab_2a_like_ras_related_protein_rab_2a__p.l	1917
ras_related_protein_rab_43__p.l	1918
ras_related_protein_rab_4a_like_isoform_x1_ras_related_protein_rab_4a_like_isoform_x1_ras_related_protein_rab_4a_like_isoform_x2_ras_related_protein_rab_4a_like_isoform_x1_ras_related_protein_rab_4a_like_isoform_x1_ras_related_protein_rab_4a_like_isoform_x2_ras_related_protein_rab_4a_isoform_x1_ras_related_protein_rab_4a_isoform_x2_ras_related_protein_rab_4a_isoform_x3__p.l	1919
ras_related_protein_rab_5a_ras_related_protein_rab_5a_ras_related_protein_rab_5a_ras_related_protein_rab_5a_ras_related_protein_rab_5a_ras_related_protein_rab_5a_like_ras_related_protein_rab_5a_like__p.l	1920
ras_related_protein_rab_5b_like__p.l	1921
ras_related_protein_rab_5c_like__p.l	1922
ras_related_protein_rab_6a_like_isoform_x2_ras_related_protein_rab_6a_like_isoform_x3__p.l	1923
ras_related_protein_rab_8a_ras_related_protein_rab_8a_like__p.l	1924
ras_related_protein_rab7_ras_related_protein_rab7_like_ras_related_protein_rab7_like__p.l	1925
ras_related_protein_ral_b_b__p.l	1926
ras_related_protein_ral_b_ras_related_protein_ral_b_like_ras_related_protein_ral_b_like__p.l	1927
ras_related_protein_rap_1a_like_ras_related_protein_rap_1a_like_ras_related_protein_rap_1a_like_ras_related_protein_rap_1b_isoform_x1_ras_related_protein_rap_1b_isoform_x1_ras_related_protein_rap_1b_isoform_x1_ras_related_protein_rap_1b_isoform_x1_ras_related_protein_rap_1b_isoform_x1__p.l	1928
ras_suppressor_protein_1__p.l	1929
receptor_expression_enhancing_protein_6_like__p.l	1930
receptor_interacting_serine_threonine_protein_kinase_3_like_isoform_x1__p.l	1931
redox_regulatory_protein_fam213a_like_isoform_x1_redox_regulatory_protein_fam213a_like_isoform_x2_redox_regulatory_protein_fam213a_like_isoform_x3_redox_regulatory_protein_fam213a_like_isoform_x4_redox_regulatory_protein_fam213a_like_isoform_x5__p.l	1932
regucalcin_isoform_x1_regucalcin_isoform_x2_regucalcin_isoform_x3_regucalcin_isoform_x4__p.l	1933
regulation_of_nuclear_pre_m_rna_domain_containing_protein_1b_like__p.l	1934
regulator_of_chromosome_condensation_like_regulator_of_chromosome_condensation_like_regulator_of_chromosome_condensation_like_regulator_of_chromosome_condensation_like_regulator_of_chromosome_condensation_like_isoform_x1_regulator_of_chromosome_condensation_like_isoform_x1_regulator_of_chromosome_condensation_like_isoform_x1_regulator_of_chromosome_condensation_like_isoform_x2_regulator_of_chromo…	1935
regulator_of_microtubule_dynamics_protein_1__p.l	1936
regulator_of_microtubule_dynamics_protein_2_like_isoform_x1_regulator_of_microtubule_dynamics_protein_2_like_isoform_x2_regulator_of_microtubule_dynamics_protein_2_like_isoform_x3_regulator_of_microtubule_dynamics_protein_2_like_isoform_x3_regulator_of_microtubule_dynamics_protein_2_like_isoform_x3_regulator_of_microtubule_dynamics_protein_2_like_isoform_x3_regulator_of_microtubule_dynamics_prote…	1937
regulator_of_nonsense_transcripts_1_like_regulator_of_nonsense_transcripts_1_like_isoform_x1_regulator_of_nonsense_transcripts_1_like_isoform_x2__p.l	1938
renalase_isoform_x1_renalase_isoform_x2__p.l	1939
repressor_of_yield_of_denv_protein_homolog__p.l	1940
reticulon_3_b_like_isoform_x3__p.l	1941
reticulon_3_like_isoform_x1_reticulon_3_like_isoform_x2_reticulon_3_a_like_isoform_x3__p.l	1942
reticulon_4_like_isoform_x4__p.l	1943
retinoic_acid_receptor_responder_protein_3_like__p.l	1944
retinoic_acid_receptor_rxr_beta_a_like__p.l	1945
retinoid_binding_protein_7_like_isoform_x1_retinoid_binding_protein_7_like_isoform_x2_retinoid_binding_protein_7_like_isoform_x1_retinoid_binding_protein_7_like_isoform_x2__p.l	1946
retinol_binding_protein_1_like_isoform_x1_retinol_binding_protein_1_like_isoform_x2_retinol_binding_protein_1_like_isoform_x1_retinol_binding_protein_1_like_isoform_x2__p.l	1947
retinol_binding_protein_2__p.l	1948
retinol_dehydrogenase_12_like__p.l	1949
retinol_dehydrogenase_7_like_isoform_x1_retinol_dehydrogenase_7_like_isoform_x2__p.l	1950
retinol_dehydrogenase_8_like__p.l	1951
rho_gdp_dissociation_inhibitor_1_like_isoform_x2__p.l	1952
rho_gt_pase_activating_protein_1_like__p.l	1953
rho_gt_pase_activating_protein_35_like__p.l	1954
rho_related_gtp_binding_protein_rho_a_c_like_rho_related_gtp_binding_protein_rho_a_c_like_rho_related_gtp_binding_protein_rho_a_c__p.l	1955
rho_related_gtp_binding_protein_rho_g_like__p.l	1956
ribokinase_isoform_x1__p.l	1957
ribonuclease_inhibitor_like__p.l	1958
ribonuclease_like_3__p.l	1959
ribose_5_phosphate_isomerase__p.l	1960
ribose_phosphate_pyrophosphokinase_2_like__p.l	1961
ribosomal_oxygenase_1_like__p.l	1962
ribosomal_protein_s6_kinase_alpha_3_isoform_x1_ribosomal_protein_s6_kinase_alpha_3_isoform_x2_ribosomal_protein_s6_kinase_alpha_3_isoform_x3__p.l	1963
ribosomal_protein_s6_kinase_beta_2_like_isoform_x1_ribosomal_protein_s6_kinase_beta_2_like_isoform_x1_ribosomal_protein_s6_kinase_beta_2_like_isoform_x2_ribosomal_protein_s6_kinase_beta_2_like_isoform_x1_ribosomal_protein_s6_kinase_beta_2_like_isoform_x1_ribosomal_protein_s6_kinase_beta_2_like_isoform_x2_ribosomal_protein_s6_kinase_beta_2_like_isoform_x1_ribosomal_protein_s6_kinase_beta_2_like_is…	1964
ribosome_binding_protein_1_isoform_x2__p.l	1965
ribosome_binding_protein_1_like__p.l	1966
ribosome_biogenesis_protein_brx1_homolog__p.l	1967
ribosome_maturation_protein_sbds_ribosome_maturation_protein_sbds_like__p.l	1968
ribosome_recycling_factor_mitochondrial__p.l	1969
ribulose_phosphate_3_epimerase__p.l	1970
rna_binding_motif_protein_x_chromosome_like_isoform_x1_rna_binding_motif_protein_x_chromosome_like_isoform_x1_rna_binding_motif_protein_x_chromosome_like_isoform_x1_rna_binding_motif_protein_x_chromosome_like_isoform_x1_rna_binding_motif_protein_x_chromosome_like_isoform_x1__p.l	1971
rna_binding_motif_single_stranded_interacting_protein_1_like_isoform_x1_rna_binding_motif_single_stranded_interacting_protein_1_like_isoform_x2_rna_binding_motif_single_stranded_interacting_protein_1_like_isoform_x1_rna_binding_motif_single_stranded_interacting_protein_1_like_isoform_x2_rna_binding_motif_single_stranded_interacting_protein_1_like_isoform_x1_rna_binding_motif_single_stranded_inter…	1972
rna_binding_protein_12__p.l	1973
rna_binding_protein_39_like_isoform_x2_rna_binding_protein_39_like_isoform_x2_rna_binding_protein_39_like_isoform_x5__p.l	1974
rna_binding_protein_4_1_like__p.l	1975
rna_binding_protein_45_like__p.l	1976
rna_binding_protein_8a_like_isoform_x2_rna_binding_protein_8a_like_isoform_x1_rna_binding_protein_8a_isoform_x1_rna_binding_protein_8a_isoform_x2__p.l	1977
rna_binding_protein_ews_like_isoform_x1_rna_binding_protein_ews_like_isoform_x2_rna_binding_protein_ews_like_isoform_x3_rna_binding_protein_ews_like_isoform_x4_rna_binding_protein_ews_like_isoform_x5_rna_binding_protein_ews_like_isoform_x6__p.l	1978
rna_binding_protein_fus_like_isoform_x1_rna_binding_protein_fus_like_isoform_x2_rna_binding_protein_fus_like_isoform_x1_rna_binding_protein_fus_like_isoform_x2_rna_binding_protein_fus_like_isoform_x3__p.l	1979
rna_binding_protein_musashi_homolog_1_like__p.l	1980
rna_binding_protein_with_serine_rich_domain_1_like_partial__p.l	1981
rna_cytidine_acetyltransferase_like__p.l	1982
rna_polymerase_ii_associated_protein_3_like_isoform_x1_rna_polymerase_ii_associated_protein_3_like_isoform_x1_rna_polymerase_ii_associated_protein_3_like_isoform_x2__p.l	1983
rna_polymerase_ii_subunit_a_c_terminal_domain_phosphatase_ssu72_rna_polymerase_ii_subunit_a_c_terminal_domain_phosphatase_ssu72_like_isoform_x1__p.l	1984
rpe_retinal_g_protein_coupled_receptor_like__p.l	1985
ruv_b_like_1__p.l	1986
ruv_b_like_2_isoform_x1_ruv_b_like_2_isoform_x2__p.l	1987
s_acyl_fatty_acid_synthase_thioesterase_medium_chain_s_acyl_fatty_acid_synthase_thioesterase_medium_chain_s_acyl_fatty_acid_synthase_thioesterase_medium_chain_s_acyl_fatty_acid_synthase_thioesterase_medium_chain__p.l	1988
s_adenosylmethionine_synthase__p.l	1989
s_adenosylmethionine_synthase_like__p.l	1990
s_adenosylmethionine_synthase_like_isoform_x1_s_adenosylmethionine_synthase_like_isoform_x2__p.l	1991
s_formylglutathione_hydrolase_like_isoform_x1__p.l	1992
saccharopine_dehydrogenase_like_oxidoreductase__p.l	1993
safb_like_transcription_modulator__p.l	1994
sap_domain_containing_ribonucleoprotein_like_isoform_x1_sap_domain_containing_ribonucleoprotein_like_isoform_x2__p.l	1996
sarcoplasmic_endoplasmic_reticulum_calcium_at_pase_2__p.l	1997
sarcoplasmic_endoplasmic_reticulum_calcium_at_pase_2_like__p.l	1998
sarcosine_dehydrogenase_mitochondrial_like_sarcosine_dehydrogenase_mitochondrial_like__p.l	1999
saxitoxin_and_tetrodotoxin_binding_protein_1_like__p.l	2000
scaffold_attachment_factor_b2_like_isoform_x2__p.l	2001
sec1_family_domain_containing_protein_1__p.l	2002
sec1_family_domain_containing_protein_2_like__p.l	2003
sec14_like_protein_2__p.l	2004
sec23_interacting_protein_like_isoform_x1_sec23_interacting_protein_like_isoform_x2__p.l	2005
secernin_2_like_isoform_x1__p.l	2006
secernin_3_isoform_x1__p.l	2007
selenide_water_dikinase_1_selenide_water_dikinase_1_selenide_water_dikinase_1_selenide_water_dikinase_1_selenide_water_dikinase_1_selenide_water_dikinase_1_selenide_water_dikinase_1_like_selenide_water_dikinase_1_like__p.l	2008
selenium_binding_protein_1__p.l	2009
selenoprotein_o_like__p.l	2010
selenoprotein_s__p.l	2011
sepiapterin_reductase_like__p.l	2012
septin_10_like_isoform_x1_septin_11_like_isoform_x2_septin_10_like_isoform_x3_septin_10_like_isoform_x4_septin_10_like_isoform_x1_septin_11_like_isoform_x2_septin_10_like_isoform_x3_septin_10_like_isoform_x4__p.l	2013
septin_2_isoform_x1__p.l	2014
septin_2_isoform_x2__p.l	2015
septin_2_like_isoform_x2__p.l	2016
septin_6_isoform_x1_septin_6_isoform_x2_septin_6_isoform_x3_septin_6_isoform_x4__p.l	2017
septin_7__p.l	2018
septin_7_isoform_x2__p.l	2019
septin_8_a_like_isoform_x1_septin_8_a_like_isoform_x2__p.l	2020
sequestosome_1_like__p.l	2021
serine_arginine_rich_splicing_factor_10_like_serine_arginine_rich_splicing_factor_10_like_isoform_x1__p.l	2023
serine_arginine_rich_splicing_factor_11_like_isoform_x1_serine_arginine_rich_splicing_factor_11_like_isoform_x2_serine_arginine_rich_splicing_factor_11_like_isoform_x1_serine_arginine_rich_splicing_factor_11_like_isoform_x2_serine_arginine_rich_splicing_factor_11_like_isoform_x1_serine_arginine_rich_splicing_factor_11_like_isoform_x2__p.l	2024
serine_arginine_rich_splicing_factor_1b__p.l	2025
serine_arginine_rich_splicing_factor_2_like__p.l	2026
serine_arginine_rich_splicing_factor_2_like_isoform_x1_serine_arginine_rich_splicing_factor_2_like_isoform_x1_serine_arginine_rich_splicing_factor_2_like_isoform_x2_serine_arginine_rich_splicing_factor_2_like_isoform_x1_serine_arginine_rich_splicing_factor_2_like_isoform_x2_serine_arginine_rich_splicing_factor_2_like_isoform_x1_serine_arginine_rich_splicing_factor_2_like_isoform_x1_serine_arginin…	2027
serine_arginine_rich_splicing_factor_3_like_serine_arginine_rich_splicing_factor_3_like_isoform_x1_serine_arginine_rich_splicing_factor_3_like_isoform_x2__p.l	2028
serine_arginine_rich_splicing_factor_5__p.l	2029
serine_arginine_rich_splicing_factor_6_like__p.l	2030
serine_arginine_rich_splicing_factor_7_like_isoform_x1_serine_arginine_rich_splicing_factor_7_like_isoform_x2_serine_arginine_rich_splicing_factor_7_like_isoform_x3_serine_arginine_rich_splicing_factor_7_like_isoform_x1_serine_arginine_rich_splicing_factor_7_like_isoform_x2_serine_arginine_rich_splicing_factor_7_like_isoform_x3__p.l	2031
serine_arginine_rich_splicing_factor_9_like__p.l	2032
serine_hydroxymethyltransferase_4_like__p.l	2033
serine_hydroxymethyltransferase_mitochondrial__p.l	2034
serine_palmitoyltransferase_1__p.l	2035
serine_pyruvate_aminotransferase_like__p.l	2036
serine_t_rna_ligase_cytoplasmic__p.l	2037
serine_threonine_kinase_receptor_associated_protein_like__p.l	2038
serine_threonine_protein_kinase_24_like_serine_threonine_protein_kinase_24_like_isoform_x1__p.l	2039
serine_threonine_protein_kinase_a_raf_like_isoform_x1_serine_threonine_protein_kinase_a_raf_like_isoform_x1_serine_threonine_protein_kinase_a_raf_like_isoform_x1_serine_threonine_protein_kinase_a_raf_like_isoform_x1_serine_threonine_protein_kinase_a_raf_like_isoform_x2_serine_threonine_protein_kinase_a_raf_like_isoform_x1_serine_threonine_protein_kinase_a_raf_like_isoform_x1_serine_threonine_prot…	2040
serine_threonine_protein_kinase_mrck_beta_like_isoform_x1_serine_threonine_protein_kinase_mrck_beta_like_isoform_x2_serine_threonine_protein_kinase_mrck_beta_like_isoform_x1_serine_threonine_protein_kinase_mrck_beta_like_isoform_x2__p.l	2041
serine_threonine_protein_kinase_n2_like__p.l	2042
serine_threonine_protein_kinase_osr1_like__p.l	2043
serine_threonine_protein_kinase_pak_2__p.l	2044
serine_threonine_protein_kinase_pak_2_like__p.l	2045
serine_threonine_protein_phosphatase_2a_55_k_da_regulatory_subunit_b_alpha_isoform_like__p.l	2046
serine_threonine_protein_phosphatase_2a_56_k_da_regulatory_subunit_alpha_isoform_like__p.l	2047
serine_threonine_protein_phosphatase_2a_56_k_da_regulatory_subunit_delta_isoform_like_isoform_x1_serine_threonine_protein_phosphatase_2a_56_k_da_regulatory_subunit_delta_isoform_like_isoform_x2__p.l	2048
serine_threonine_protein_phosphatase_2a_65_k_da_regulatory_subunit_a_beta_isoform__p.l	2049
serine_threonine_protein_phosphatase_2a_catalytic_subunit_beta_isoform__p.l	2050
serine_threonine_protein_phosphatase_2b_catalytic_subunit_gamma_isoform_like_isoform_x1_serine_threonine_protein_phosphatase_2b_catalytic_subunit_alpha_isoform_like_isoform_x2_serine_threonine_protein_phosphatase_2b_catalytic_subunit_alpha_isoform_like_isoform_x3__p.l	2051
serine_threonine_protein_phosphatase_6_catalytic_subunit__p.l	2052
serine_threonine_protein_phosphatase_6_regulatory_subunit_2_like_isoform_x1_serine_threonine_protein_phosphatase_6_regulatory_subunit_2_like_isoform_x2_serine_threonine_protein_phosphatase_6_regulatory_subunit_2_like_isoform_x3_serine_threonine_protein_phosphatase_6_regulatory_subunit_2_like_isoform_x4_serine_threonine_protein_phosphatase_6_regulatory_subunit_2_like_isoform_x1_serine_threonine_pr…	2053
serine_threonine_protein_phosphatase_alpha_2_isoform_like__p.l	2054
serine_threonine_protein_phosphatase_pp1_beta_catalytic_subunit_like__p.l	2055
serpin_h1_like__p.l	2056
serrate_rna_effector_molecule_homolog__p.l	2057
serum_amyloid_p_component_like__p.l	2058
serum_paraoxonase_arylesterase_2_like__p.l	2059
set_and_mynd_domain_containing_protein_5_like_isoform_x1_set_and_mynd_domain_containing_protein_5_like_isoform_x2_set_and_mynd_domain_containing_protein_5_like_isoform_x1_set_and_mynd_domain_containing_protein_5_like_isoform_x2__p.l	2060
sex_hormone_binding_globulin_like_sex_hormone_binding_globulin_alpha__p.l	2061
sh2_domain_containing_protein_4a__p.l	2062
sh3_domain_binding_glutamic_acid_rich_like_protein_3__p.l	2063
sh3_domain_containing_kinase_binding_protein_1_like_isoform_x1_cd2_associated_protein_like_isoform_x2_sh3_domain_containing_kinase_binding_protein_1_like_isoform_x3_sh3_domain_containing_kinase_binding_protein_1_like_isoform_x4_sh3_domain_containing_kinase_binding_protein_1_like_isoform_x1_cd2_associated_protein_like_isoform_x2_sh3_domain_containing_kinase_binding_protein_1_like_isoform_x3_sh3_do…	2064
short_chain_specific_acyl_co_a_dehydrogenase_mitochondrial_like_isoform_x1_short_chain_specific_acyl_co_a_dehydrogenase_mitochondrial_like_isoform_x2__p.l	2065
sialate_o_acetylesterase__p.l	2066
sialic_acid_synthase_like__p.l	2067
sideroflexin_1_isoform_x1_sideroflexin_1_isoform_x2__p.l	2068
sideroflexin_1_like_isoform_x1__p.l	2069
sideroflexin_2__p.l	2070
sigma_intracellular_receptor_2__p.l	2071
signal_peptidase_complex_subunit_1_like__p.l	2072
signal_peptidase_complex_subunit_3__p.l	2073
signal_recognition_particle_14_k_da_protein_like__p.l	2074
signal_recognition_particle_19_k_da_protein__p.l	2075
signal_recognition_particle_54_k_da_protein_like__p.l	2076
signal_recognition_particle_9_k_da_protein_like__p.l	2077
signal_recognition_particle_receptor_subunit_alpha_like__p.l	2078
[truncated: 533 more rows]

## Sheet: Layer 3 (Proteome)
Feaure (proteins)	Feature Number	Sample type	Technique
x14_3_3_protein_beta_alpha_1__p.m	1	Muscle	LC-MS (Thermo Scientific Ultimate 3000 RSLCnano + Q-Exactive HF)
x14_3_3_protein_beta_alpha_2_like__p.m	2
x14_3_3_protein_epsilon_like_isoform_x1__p.m	3
x14_3_3_protein_gamma_2__p.m	4
x14_3_3_protein_zeta_like__p.m	5
x26s_proteasome_non_at_pase_regulatory_subunit_11b_like__p.m	6
x26s_proteasome_non_at_pase_regulatory_subunit_12__p.m	7
x26s_proteasome_non_at_pase_regulatory_subunit_2__p.m	8
x26s_proteasome_non_at_pase_regulatory_subunit_3_like__p.m	9
x26s_proteasome_non_at_pase_regulatory_subunit_7_like__p.m	10
x26s_proteasome_non_at_pase_regulatory_subunit_8_isoform_x1__p.m	11
x26s_proteasome_regulatory_subunit_10b_like__p.m	12
x26s_proteasome_regulatory_subunit_4__p.m	13
x26s_proteasome_regulatory_subunit_6a_isoform_x1__p.m	14
x26s_proteasome_regulatory_subunit_6b_like__p.m	15
x26s_proteasome_regulatory_subunit_8_like__p.m	16
x28_k_da_heat_and_acid_stable_phosphoprotein_like_isoform_x1__p.m	17
x2_amino_3_ketobutyrate_coenzyme_a_ligase_mitochondrial__p.m	18
x2_oxoglutarate_dehydrogenase_mitochondrial_isoform_x1__p.m	19
x3_hydroxyacyl_co_a_dehydrogenase_type_2__p.m	20
x3_hydroxybutyrate_dehydrogenase_type_2__p.m	21
x3_hydroxyisobutyrate_dehydrogenase_mitochondrial_like__p.m	22
x3_ketoacyl_co_a_thiolase_mitochondrial_like__p.m	23
x40s_ribosomal_protein_s10__p.m	24
x40s_ribosomal_protein_s11__p.m	25
x40s_ribosomal_protein_s13_like__p.m	26
x40s_ribosomal_protein_s14__p.m	27
x40s_ribosomal_protein_s15__p.m	28
x40s_ribosomal_protein_s16__p.m	29
x40s_ribosomal_protein_s17__p.m	30
x40s_ribosomal_protein_s18__p.m	31
x40s_ribosomal_protein_s19__p.m	32
x40s_ribosomal_protein_s20__p.m	33
x40s_ribosomal_protein_s23__p.m	34
x40s_ribosomal_protein_s24_isoform_x1__p.m	35
x40s_ribosomal_protein_s25_like__p.m	36
x40s_ribosomal_protein_s26__p.m	37
x40s_ribosomal_protein_s27__p.m	38
x40s_ribosomal_protein_s29_like__p.m	39
x40s_ribosomal_protein_s3a__p.m	40
x40s_ribosomal_protein_s3_like__p.m	41
x40s_ribosomal_protein_s4__p.m	42
x40s_ribosomal_protein_s5__p.m	43
x40s_ribosomal_protein_s6__p.m	44
x40s_ribosomal_protein_s7_like__p.m	45
x40s_ribosomal_protein_s8__p.m	46
x40s_ribosomal_protein_s9__p.m	47
x40s_ribosomal_protein_sa_isoform_x1__p.m	48
x60_k_da_heat_shock_protein_mitochondrial_like__p.m	49
x60s_acidic_ribosomal_protein_p0_like__p.m	50
x60s_acidic_ribosomal_protein_p1_like__p.m	51
x60s_acidic_ribosomal_protein_p2_like__p.m	52
x60s_ribosomal_protein_l10__p.m	53
x60s_ribosomal_protein_l10a__p.m	54
x60s_ribosomal_protein_l11__p.m	55
x60s_ribosomal_protein_l12_isoform_x1__p.m	56
x60s_ribosomal_protein_l13a__p.m	57
x60s_ribosomal_protein_l13_like__p.m	58
x60s_ribosomal_protein_l14_like__p.m	59
x60s_ribosomal_protein_l15__p.m	60
x60s_ribosomal_protein_l17__p.m	61
x60s_ribosomal_protein_l18__p.m	62
x60s_ribosomal_protein_l19__p.m	63
x60s_ribosomal_protein_l21__p.m	64
x60s_ribosomal_protein_l22_like__p.m	65
x60s_ribosomal_protein_l23__p.m	66
x60s_ribosomal_protein_l23a__p.m	67
x60s_ribosomal_protein_l24__p.m	68
x60s_ribosomal_protein_l26__p.m	69
x60s_ribosomal_protein_l27__p.m	70
x60s_ribosomal_protein_l27a__p.m	71
x60s_ribosomal_protein_l28_like__p.m	72
x60s_ribosomal_protein_l30__p.m	73
x60s_ribosomal_protein_l31__p.m	74
x60s_ribosomal_protein_l32_like__p.m	75
x60s_ribosomal_protein_l35__p.m	76
x60s_ribosomal_protein_l35a__p.m	77
x60s_ribosomal_protein_l36__p.m	78
x60s_ribosomal_protein_l3_like__p.m	79
x60s_ribosomal_protein_l4_b_like__p.m	80
x60s_ribosomal_protein_l5__p.m	81
x60s_ribosomal_protein_l6_like__p.m	82
x60s_ribosomal_protein_l7__p.m	83
x60s_ribosomal_protein_l7a__p.m	84
x60s_ribosomal_protein_l8_like__p.m	85
x60s_ribosomal_protein_l9__p.m	86
x6_phosphogluconate_dehydrogenase_decarboxylating__p.m	87
acetyl_co_a_acetyltransferase_mitochondrial__p.m	88
aconitate_hydratase_mitochondrial_like__p.m	89
aconitate_hydratase_mitochondrial_like_22222__p.m	90
actin_alpha_cardiac_muscle_1_like__p.m	91
actin_alpha_skeletal_muscle_2_like__p.m	92
activator_of_90_k_da_heat_shock_protein_at_pase_homolog_1_like_isoform_x1__p.m	93
acyl_carrier_protein_mitochondrial__p.m	94
acylamino_acid_releasing_enzyme_isoform_x1__p.m	95
acyl_co_a_dehydrogenase_family_member_9_mitochondrial__p.m	96
adenosylhomocysteinase__p.m	97
adenylate_kinase_isoenzyme_1__p.m	98
adenylosuccinate_lyase_like__p.m	99
adenylosuccinate_synthetase_isozyme_1_a__p.m	100
adenylosuccinate_synthetase_isozyme_1_b__p.m	101
adenylosuccinate_synthetase_isozyme_1_c__p.m	102
adenylyl_cyclase_associated_protein_2_isoform_x1__p.m	103
adipocyte_plasma_membrane_associated_protein__p.m	104
adp_atp_translocase_2_like__p.m	105
adp_atp_translocase_2_like_2222__p.m	106
adp_ribosylation_factor_2__p.m	107
adp_ribosylation_factor_4_like__p.m	108
alcohol_dehydrogenase_class_3__p.m	109
aldehyde_dehydrogenase_family_9_member_a1_a_like__p.m	110
aldehyde_dehydrogenase_mitochondrial_like__p.m	111
aldose_reductase_related_protein_2_like__p.m	112
alpha_1_antitrypsin_homolog__p.m	113
alpha_1_syntrophin__p.m	114
alpha_2_hs_glycoprotein_like__p.m	115
alpha_2_macroglobulin_like_isoform_x1__p.m	116
alpha_actinin_3__p.m	117
alpha_actinin_3_like__p.m	118
alpha_actinin_4_isoform_x1__p.m	119
alpha_aminoadipic_semialdehyde_synthase_mitochondrial_like__p.m	120
alpha_enolase_isoform_x2__p.m	121
amp_deaminase_1_like_isoform_x1__p.m	122
ankyrin_1_like__p.m	123
ankyrin_3_like__p.m	124
annexin__p.m	125
annexin_a11_like__p.m	126
annexin_a11_like_2222__p.m	127
annexin_a2__p.m	128
annexin_a4_like__p.m	129
annexin_a6_like__p.m	130
antithrombin_iii_like__p.m	131
apolipoprotein_a_i_1__p.m	132
apolipoprotein_a_i_2__p.m	133
apoptosis_inducing_factor_1_mitochondrial_isoform_x1__p.m	134
asparagine_t_rna_ligase_cytoplasmic_like__p.m	135
aspartate_aminotransferase_cytoplasmic_like__p.m	136
aspartate_aminotransferase_mitochondrial_like__p.m	137
aspartyl_aminopeptidase_like__p.m	138
atp_synthase_subunit_alpha_mitochondrial_like__p.m	139
atp_synthase_subunit_beta_mitochondrial_like__p.m	140
atp_synthase_subunit_e_mitochondrial__p.m	141
atp_synthase_subunit_epsilon_mitochondrial__p.m	142
atp_synthase_subunit_gamma_mitochondrial_like_isoform_x1__p.m	143
atp_synthase_subunit_o_mitochondrial_like__p.m	144
at_pase_inhibitor_b_mitochondrial_like__p.m	145
atp_dependent_6_phosphofructokinase_muscle_type_like__p.m	146
atp_dependent_rna_helicase_ddx39a_like__p.m	147
atp_dependent_rna_helicase_ddx3y_like_isoform_x2__p.m	148
basal_cell_adhesion_molecule_like__p.m	149
basement_membrane_specific_heparan_sulfate_proteoglycan_core_protein_like__p.m	150
basement_membrane_specific_heparan_sulfate_proteoglycan_core_protein_like_isoform_x7__p.m	151
b_cell_receptor_associated_protein_29_like__p.m	152
beta_actin__p.m	153
beta_galactoside_binding_lectin_like__p.m	154
betaine_homocysteine_s_methyltransferase_1__p.m	155
bifunctional_glutamate_proline_t_rna_ligase_like__p.m	156
bisphosphoglycerate_mutase_like__p.m	157
bleomycin_hydrolase_isoform_x1__p.m	158
branched_chain_amino_acid_aminotransferase_cytosolic_like_isoform_x1__p.m	159
c_u_editing_enzyme_apobec_2_like__p.m	160
c_1_tetrahydrofolate_synthase_cytoplasmic__p.m	161
calcium_uniporter_protein_mitochondrial_like__p.m	162
calcium_calmodulin_dependent_protein_kinase_type_ii_subunit_beta_isoform_x5__p.m	163
calcium_calmodulin_dependent_protein_kinase_type_ii_subunit_gamma_like_isoform_x3__p.m	164
calcium_binding_mitochondrial_carrier_protein_aralar1_like__p.m	165
calmodulin__p.m	166
calpain_small_subunit_1_like__p.m	167
calpain_1_catalytic_subunit_like__p.m	168
calpain_1_catalytic_subunit_like_2222__p.m	169
calpain_3__p.m	170
calreticulin_like__p.m	171
calsequestrin_1_like__p.m	172
calsequestrin_1_like_isoform_x1__p.m	173
c_amp_dependent_protein_kinase_type_ii_alpha_regulatory_subunit_like_isoform_x1__p.m	174
carbonic_anhydrase_1_like__p.m	175
carbonic_anhydrase_like__p.m	176
cardiomyopathy_associated_protein_5_like__p.m	177
carnitine_o_acetyltransferase_like__p.m	178
caveolae_associated_protein_1__p.m	179
caveolae_associated_protein_1_like__p.m	180
caveolae_associated_protein_2_like__p.m	181
caveolae_associated_protein_4a_like__p.m	182
caveolin_3__p.m	183
cdgsh_iron_sulfur_domain_containing_protein_1_like_isoform_x2__p.m	184
citrate_synthase_mitochondrial_like__p.m	185
citrate_synthase_mitochondrial_like_isoform_x1__p.m	186
cofilin_2__p.m	187
cofilin_2_like__p.m	188
collagen_alpha_1_i_chain_like__p.m	189
collagen_alpha_1_v_chain_like__p.m	190
collagen_alpha_1_vi_chain_like__p.m	191
collagen_alpha_1_xi_chain_like__p.m	192
collagen_alpha_1_xii_chain_like_isoform_x1__p.m	193
collagen_alpha_1_xii_chain_like_isoform_x6__p.m	194
collagen_alpha_1_xviii_chain_like_isoform_x1__p.m	195
collagen_alpha_2_i_chain_isoform_x3__p.m	196
collagen_alpha_2_vi_chain_like__p.m	197
collagen_alpha_2_vi_chain_like_partial__p.m	198
collagen_alpha_3_vi_chain_like__p.m	199
collagen_alpha_3_vi_chain_like_isoform_x1__p.m	200
complement_c1q_like_protein_2__p.m	201
complement_c3__p.m	202
complement_component_1_q_subcomponent_binding_protein_mitochondrial_like_isoform_x1__p.m	203
complement_component_c9__p.m	204
cop9_signalosome_complex_subunit_2_like__p.m	205
copine_3_like_isoform_x1__p.m	206
coronin_6_like__p.m	207
creatine_kinase_b_type_isoform_x3__p.m	208
creatine_kinase_m_type__p.m	209
creatine_kinase_s_type_mitochondrial_like_isoform_x1__p.m	210
cystathionine_beta_synthase_like__p.m	211
cysteine_and_histidine_rich_domain_containing_protein_1_like__p.m	212
cytochrome_b_c1_complex_subunit_1_mitochondrial_like__p.m	213
cytochrome_b_c1_complex_subunit_2_mitochondrial_like__p.m	214
cytochrome_b_c1_complex_subunit_2_mitochondrial_like_isoform_x2__p.m	215
cytochrome_b_c1_complex_subunit_8_like__p.m	216
cytochrome_b_c1_complex_subunit_9__p.m	217
cytochrome_b_c1_complex_subunit_rieske_mitochondrial_like__p.m	218
cytochrome_c__p.m	219
cytochrome_c_oxidase_subunit_4_isoform_2_mitochondrial_like__p.m	220
cytochrome_c_oxidase_subunit_4_isoform_2_mitochondrial_like_isoform_x1__p.m	221
cytochrome_c_oxidase_subunit_6a_mitochondrial__p.m	222
cytochrome_c_oxidase_subunit_6c_1_like__p.m	223
cytochrome_c_oxidase_subunit_ii_mitochondrion__p.m	224
cytochrome_c_oxidase_subunit_ndufa4_like__p.m	225
cytochrome_c1_heme_protein_mitochondrial_like__p.m	226
cytosolic_10_formyltetrahydrofolate_dehydrogenase_like__p.m	227
cytosolic_non_specific_dipeptidase_like_isoform_x1__p.m	228
decorin_like__p.m	229
dehydrogenase_reductase_sdr_family_member_7c_a_like__p.m	230
delta_3_5_delta_2_4_dienoyl_co_a_isomerase_mitochondrial__p.m	231
delta_1_pyrroline_5_carboxylate_dehydrogenase_mitochondrial__p.m	232
desmin_like__p.m	233
dihydrolipoyl_dehydrogenase_mitochondrial_like__p.m	234
dihydrolipoyllysine_residue_acetyltransferase_component_of_pyruvate_dehydrogenase_complex_mitochondrial_like__p.m	235
dna_damage_binding_protein_1__p.m	236
dystroglycan_like__p.m	237
dystrophin_like__p.m	238
eh_domain_binding_protein_1_like_protein_1_isoform_x5__p.m	239
electron_transfer_flavoprotein_subunit_alpha_mitochondrial__p.m	240
elongation_factor_1_alpha__p.m	241
elongation_factor_1_alpha_oocyte_form_like__p.m	242
elongation_factor_1_beta__p.m	243
elongation_factor_1_delta_like_isoform_x1__p.m	244
elongation_factor_1_gamma_like__p.m	245
elongation_factor_2_like_isoform_x2__p.m	246
elongin_c__p.m	247
endoplasmic_reticulum_chaperone_bi_p__p.m	248
endoplasmin_like__p.m	249
endothelial_differentiation_related_factor_1_homolog__p.m	250
enoyl_co_a_hydratase_mitochondrial__p.m	251
es1_protein_homolog_mitochondrial_like__p.m	252
eukaryotic_initiation_factor_4a_i_like__p.m	253
eukaryotic_peptide_chain_release_factor_subunit_1__p.m	254
eukaryotic_translation_initiation_factor_2_subunit_1__p.m	255
eukaryotic_translation_initiation_factor_3_subunit_d_isoform_x1__p.m	256
eukaryotic_translation_initiation_factor_3_subunit_g__p.m	257
eukaryotic_translation_initiation_factor_3_subunit_j_a_like__p.m	258
eukaryotic_translation_initiation_factor_4b_like_isoform_x1__p.m	259
eukaryotic_translation_initiation_factor_4e_like__p.m	260
eukaryotic_translation_initiation_factor_4h_like_isoform_x1__p.m	261
eukaryotic_translation_initiation_factor_5a_1__p.m	262
f_actin_capping_protein_subunit_alpha_1__p.m	263
f_actin_capping_protein_subunit_alpha_2__p.m	264
f_actin_capping_protein_subunit_beta_isoforms_1_and_2_isoform_x1__p.m	265
fatty_acid_binding_protein_heart__p.m	266
fatty_acid_binding_protein_heart_like__p.m	267
fatty_acid_binding_protein_heart_like_2222__p.m	268
fibrinogen_gamma_chain_like_isoform_x1__p.m	269
filamin_c_like__p.m	270
fructose_bisphosphate_aldolase_a__p.m	271
galectin_3_like__p.m	272
gelsolin_like__p.m	273
gelsolin_like_isoform_x1__p.m	274
glucose_6_phosphate_isomerase_like__p.m	275
glutamate_dehydrogenase_1_mitochondrial_like__p.m	276
glutamate_dehydrogenase_mitochondrial__p.m	277
glutamine_t_rna_ligase__p.m	278
glutathione_s_transferase_mu_3_like__p.m	279
glutathione_s_transferase_p_like__p.m	280
glyceraldehyde_3_phosphate_dehydrogenase__p.m	281
glyceraldehyde_3_phosphate_dehydrogenase_like_isoform_x1__p.m	282
glycerol_3_phosphate_dehydrogenase__p.m	283
glycerol_3_phosphate_dehydrogenase_2222__p.m	284
glycerol_3_phosphate_phosphatase__p.m	285
glycine_n_methyltransferase__p.m	286
glycine_t_rna_ligase__p.m	287
glycogen_starch_synthase_muscle_like_oncorhynchus_tshawytscha__p.m	288
glycogen_debranching_enzyme_like_isoform_x1__p.m	289
glycogen_debranching_enzyme_like_isoform_x2__p.m	290
glycogen_phosphorylase_muscle_form_like__p.m	291
glycogenin_1_like__p.m	292
glyoxylate_reductase_hydroxypyruvate_reductase_like__p.m	293
gmp_reductase_1__p.m	294
gtp_binding_nuclear_protein_ran_isoform_x1__p.m	295
gtp_binding_protein_sar1b_like__p.m	296
guanidinoacetate_n_methyltransferase__p.m	297
guanine_nucleotide_binding_protein_g_i_g_s_g_t_subunit_beta_1__p.m	298
guanine_nucleotide_binding_protein_subunit_beta_2_like_1__p.m	299
heat_shock_70_k_da_protein_4_like_isoform_x1__p.m	300
heat_shock_70_k_da_protein_like__p.m	301
heat_shock_cognate_70_k_da_protein_like__p.m	302
heat_shock_cognate_71_k_da_protein_like__p.m	303
heat_shock_protein_hsp_90_alpha_1__p.m	304
hemoglobin_subunit_alpha_1__p.m	305
hemoglobin_subunit_alpha_4__p.m	306
hemoglobin_subunit_alpha_like__p.m	307
hemoglobin_subunit_beta__p.m	308
hemoglobin_subunit_beta_1_like__p.m	309
hemopexin_like__p.m	310
heterochromatin_protein_1_binding_protein_3_like__p.m	311
heterogeneous_nuclear_ribonucleoprotein_a0_like__p.m	312
heterogeneous_nuclear_ribonucleoprotein_a1_like_isoform_x1__p.m	313
high_mobility_group_protein_b2_like_isoform_x1__p.m	314
histamine_n_methyltransferase_like__p.m	315
histidine_rich_glycoprotein_like__p.m	316
histidine_t_rna_ligase_cytoplasmic_isoform_x1__p.m	317
histone_h1_0_b_like__p.m	318
histone_h1_like__p.m	319
histone_h2a__p.m	320
histone_h2a_v__p.m	321
histone_h3_3__p.m	322
histone_lysine_n_methyltransferase_smyd1_like__p.m	323
histone_lysine_n_methyltransferase_smyd1_like_isoform_x1__p.m	324
histone_lysine_n_methyltransferase_smyd1_like_isoform_x1_2__p.m	325
hsc70_interacting_protein_like__p.m	326
hydroxyacylglutathione_hydrolase_mitochondrial_isoform_x1__p.m	327
hydroxysteroid_dehydrogenase_like_protein_2__p.m	328
immunoglobulin_like_and_fibronectin_type_iii_domain_containing_protein_1_isoform_x3__p.m	329
immunoglobulin_like_and_fibronectin_type_iii_domain_containing_protein_1_isoform_x8__p.m	330
importin_subunit_alpha_4_like_isoform_x1__p.m	331
inorganic_pyrophosphatase_like__p.m	332
inter_alpha_trypsin_inhibitor_heavy_chain_h2_like__p.m	333
inter_alpha_trypsin_inhibitor_heavy_chain_h3_like__p.m	334
isocitrate_dehydrogenase__p.m	335
junctophilin_1_like_isoform_x1__p.m	336
junctophilin_2_like_isoform_x1__p.m	337
kelch_like_protein_31__p.m	338
kelch_like_protein_41b__p.m	339
keratin_type_i_cytoskeletal_13_like__p.m	340
keratin_type_i_cytoskeletal_13_like_isoform_x1__p.m	341
keratin_type_i_cytoskeletal_18_like__p.m	342
keratin_type_i_cytoskeletal_18_like_2222__p.m	343
keratin_type_ii_cytoskeletal_8_like__p.m	344
keratin_type_ii_cytoskeletal_cochleal_like__p.m	345
lactoylglutathione_lyase_like__p.m	346
lamin_a_like__p.m	347
lamin_b1__p.m	348
laminin_subunit_alpha_4_like__p.m	349
laminin_subunit_beta_1_like__p.m	350
laminin_subunit_gamma_1_like__p.m	351
laminin_subunit_gamma_1_like_isoform_x1__p.m	352
leukocyte_elastase_inhibitor_like_isoform_x1__p.m	353
lim_domain_binding_protein_3_like__p.m	354
lim_domain_binding_protein_3_like_isoform_x2__p.m	355
l_lactate_dehydrogenase_a_chain__p.m	356
l_lactate_dehydrogenase_b_chain__p.m	357
l_lactate_dehydrogenase_b_chain_like__p.m	358
long_chain_fatty_acid_co_a_ligase_acsbg2_like_isoform_x1__p.m	359
lqp_26s_proteasome_non_at_pase_regulatory_subunit_1__p.m	360
lqp_26s_proteasome_regulatory_subunit_7__p.m	361
lqp_40s_ribosomal_protein_s2__p.m	362
lqp_60s_ribosomal_protein_l18a__p.m	363
lqp_60s_ribosomal_protein_l7_like__p.m	364
lqp_alanine_t_rna_ligase_cytoplasmic_like__p.m	365
lqp_aldose_reductase_like__p.m	366
lqp_alpha_aminoadipic_semialdehyde_dehydrogenase__p.m	367
lqp_annexin_a11_like__p.m	368
lqp_annexin_a5_like_partial__p.m	369
lqp_aspartate_t_rna_ligase_cytoplasmic_like__p.m	370
lqp_atp_synthase_f_0_complex_subunit_b1_mitochondrial_like__p.m	371
lqp_atp_dependent_6_phosphofructokinase_muscle_type_like__p.m	372
lqp_beta_enolase__p.m	373
lqp_collagen_alpha_1_xxviii_chain_like__p.m	374
lqp_collagen_alpha_2_i_chain_like__p.m	375
lqp_cystathionine_gamma_lyase_like__p.m	376
lqp_desmin_like__p.m	377
lqp_dihydrolipoyllysine_residue_succinyltransferase_component_of_2_oxoglutarate_dehydrogenase_complex_mitochondrial_like__p.m	378
lqp_dihydropyridine_sensitive_l_type_skeletal_muscle_calcium_channel_subunit_alpha_1_like__p.m	379
lqp_early_endosome_antigen_1_like__p.m	380
lqp_eh_domain_containing_protein_2_like__p.m	381
lqp_epiplakin_like__p.m	382
lqp_filamin_c_like__p.m	383
lqp_fragile_x_mental_retardation_syndrome_related_protein_1_like__p.m	384
lqp_fumarate_hydratase_mitochondrial_like__p.m	385
lqp_hemopexin_like__p.m	386
lqp_histone_h4_like__p.m	387
lqp_hydroxyacyl_coenzyme_a_dehydrogenase_mitochondrial_like__p.m	388
lqp_importin_subunit_beta_1_like__p.m	389
lqp_lamin_b2_like__p.m	390
lqp_laminin_subunit_alpha_2_like__p.m	391
lqp_long_chain_specific_acyl_co_a_dehydrogenase_mitochondrial_like__p.m	392
lqp_myomesin_1_like__p.m	393
lqp_myosin_7_like__p.m	394
lqp_myosin_binding_protein_c_cardiac_type_like__p.m	395
lqp_myozenin_1_like__p.m	396
lqp_nad_p_transhydrogenase_mitochondrial_like__p.m	397
lqp_nadh_ubiquinone_oxidoreductase_75_k_da_subunit_mitochondrial_like__p.m	398
lqp_nebulin_like__p.m	399
lqp_nucleolin_like__p.m	400
lqp_obscurin_like__p.m	401
lqp_pdz_and_lim_domain_protein_7_like_partial__p.m	402
lqp_phosphoglycerate_mutase_1_like__p.m	403
lqp_protein_cdv3_homolog__p.m	404
lqp_protein_cysteine_n_palmitoyltransferase_hhat_like_protein__p.m	405
lqp_ryanodine_receptor_1_like__p.m	406
lqp_ryanodine_receptor_3_like__p.m	407
lqp_sarcalumenin_like__p.m	408
lqp_sarcosine_dehydrogenase_mitochondrial_like__p.m	409
lqp_serum_albumin_2_like__p.m	410
lqp_s_methyl_5_thioadenosine_phosphorylase__p.m	411
lqp_synaptic_vesicle_membrane_protein_vat_1_homolog__p.m	412
lqp_synaptopodin_2_like_protein__p.m	413
lqp_titin_like__p.m	414
lqp_tubulin_alpha_chain_like__p.m	415
lqp_tyrosine_t_rna_ligase_cytoplasmic__p.m	416
lqp_ubiquitin_like_modifier_activating_enzyme_1__p.m	417
lqp_unconventional_myosin_xvii_ia_like__p.m	418
lqp_very_long_chain_specific_acyl_co_a_dehydrogenase_mitochondrial_like__p.m	419
lqp_vigilin_like__p.m	420
lqp_vinculin_like__p.m	421
lumican_like__p.m	422
lysosome_membrane_protein_2_like__p.m	423
malate_dehydrogenase_cytoplasmic_like_isoform_x1__p.m	424
malate_dehydrogenase_mitochondrial_like__p.m	425
mannose_binding_protein_c_like__p.m	426
medium_chain_specific_acyl_co_a_dehydrogenase_mitochondrial_like__p.m	427
methionine_t_rna_ligase_cytoplasmic_like_partial__p.m	428
methylcrotonoyl_co_a_carboxylase_subunit_alpha_mitochondrial_like_isoform_x1__p.m	429
methylmalonate_semialdehyde_dehydrogenase__p.m	430
micos_complex_subunit_mic60_isoform_x1__p.m	431
microtubule_associated_protein_rp_eb_family_member_1_like_isoform_x1__p.m	432
mimecan_like__p.m	433
mitochondrial_10_formyltetrahydrofolate_dehydrogenase_like__p.m	434
mitochondrial_2_oxoglutarate_malate_carrier_protein__p.m	435
m_protein_striated_muscle_like__p.m	436
m_protein_striated_muscle_like_isoform_x1__p.m	437
mucin_2_like_isoform_x1__p.m	438
myb_like_protein_x_isoform_x1__p.m	439
myc_box_dependent_interacting_protein_1_like_isoform_x2__p.m	440
myc_box_dependent_interacting_protein_1_like_isoform_x3__p.m	441
myelin_basic_protein_like_isoform_x1__p.m	442
myelin_p2_protein_like__p.m	443
myelin_protein_p0_isoform_x1__p.m	444
myomesin_1_like__p.m	445
myomesin_2_like__p.m	446
myopalladin_like_isoform_x1__p.m	447
myosin_heavy_chain_fast_skeletal_muscle__p.m	448
myosin_heavy_chain_fast_skeletal_muscle_like__p.m	449
myosin_light_chain_1_cardiac_muscle_like__p.m	450
myosin_light_chain_1_skeletal_muscle_isoform_like__p.m	451
myosin_light_chain_3_skeletal_muscle_isoform_like__p.m	452
myosin_regulatory_light_chain_2_skeletal_muscle_isoform_type_2_like__p.m	453
myosin_regulatory_light_polypeptide_9_like__p.m	454
myosin_10_like__p.m	455
myosin_13_like__p.m	456
myosin_4_like__p.m	457
myosin_7_like__p.m	458
myosin_7_like_isoform_x1__p.m	459
myosin_binding_protein_c_fast_type_like__p.m	460
myosin_binding_protein_h_like__p.m	461
myozenin_1_like__p.m	462
myozenin_1_like_isoform_x2__p.m	463
myozenin_2_like__p.m	464
nad_dependent_malic_enzyme_mitochondrial__p.m	465
nadh_dehydrogenase_ubiquinone_1_alpha_subcomplex_subunit_12_oncorhynchus_tshawytscha_nadh_dehydrogenase_ubiquinone_1_alpha_subcomplex_subunit_12_like_oncorhynchus_tshawytscha__p.m	466
nadh_dehydrogenase_ubiquinone_1_alpha_subcomplex_subunit_12_like_oncorhynchus_tshawytscha__p.m	467
nadh_dehydrogenase_ubiquinone_1_alpha_subcomplex_subunit_13_like_oncorhynchus_tshawytscha__p.m	468
nadh_dehydrogenase_ubiquinone_1_alpha_subcomplex_subunit_9_mitochondrial_like_oncorhynchus_tshawytscha__p.m	469
nadh_dehydrogenase_ubiquinone_flavoprotein_1_mitochondrial_like_isoform_x1_oncorhynchus_tshawytscha_nadh_dehydrogenase_ubiquinone_flavoprotein_1_mitochondrial_like_isoform_x2_oncorhynchus_tshawytscha__p.m	470
nadh_dehydrogenase_ubiquinone_iron_sulfur_protein_2_mitochondrial_oncorhynchus_tshawytscha__p.m	471
nadh_dehydrogenase_ubiquinone_iron_sulfur_protein_3_mitochondrial_like_oncorhynchus_tshawytscha_nadh_dehydrogenase_ubiquinone_iron_sulfur_protein_3_mitochondrial_isoform_x1_oncorhynchus_tshawytscha_nadh_dehydrogenase_ubiquinone_iron_sulfur_protein_3_mitochondrial_isoform_x2_oncorhynchus_tshawytscha_nadh_dehydrogenase_ubiquinone_iron_sulfur_protein_3_mitochondrial_like_oncorhynchus_tshawytscha__p.m	472
nadh_cytochrome_b5_reductase_3_like__p.m	473
nadp_dependent_malic_enzyme_like__p.m	474
nadp_dependent_malic_enzyme_like_isoform_x1__p.m	475
nascent_polypeptide_associated_complex_subunit_alpha_muscle_specific_form_like_isoform_x1__p.m	476
nebulin_related_anchoring_protein_like_isoform_x1__p.m	477
neuroblast_differentiation_associated_protein_ahnak_like_isoform_x1__p.m	478
neuroblast_differentiation_associated_protein_ahnak_like_isoform_x7__p.m	479
neurofilament_medium_polypeptide_like__p.m	480
nexilin_like_isoform_x1__p.m	481
nidogen_1_like__p.m	482
nidogen_2_isoform_x1__p.m	483
nif3_like_protein_1__p.m	484
nuclear_protein_localization_protein_4_homolog__p.m	485
nuclease_sensitive_element_binding_protein_1_like_isoform_x1__p.m	486
nucleoside_diphosphate_kinase_a_like__p.m	487
nucleoside_diphosphate_kinase_a_like_2222__p.m	488
nucleosome_assembly_protein_1_like_4_isoform_x1__p.m	489
obg_like_at_pase_1_isoform_x1__p.m	490
parvalbumin_beta_1__p.m	491
parvalbumin_beta_2_like__p.m	492
parvalbumin_2_like__p.m	493
pdz_and_lim_domain_protein_5_like__p.m	494
peptidyl_prolyl_cis_trans_isomerase_a_like__p.m	495
peptidyl_prolyl_cis_trans_isomerase_b__p.m	496
peptidyl_prolyl_cis_trans_isomerase_d_like__p.m	497
peptidyl_prolyl_cis_trans_isomerase_fkbp1b_isoform_x1__p.m	498
peptidyl_prolyl_cis_trans_isomerase_fkbp3_like_isoform_x1__p.m	499
peptidyl_prolyl_cis_trans_isomerase_fkbp4_like__p.m	500
perilipin_1_isoform_x1__p.m	501
perilipin_2_like_isoform_x1__p.m	502
periostin_like_isoform_x1__p.m	503
peroxiredoxin_1_like__p.m	504
peroxiredoxin_4_like__p.m	505
peroxiredoxin_5_mitochondrial_like__p.m	506
peroxiredoxin_5_mitochondrial_like_isoform_x1__p.m	507
phenylalanine_t_rna_ligase_beta_subunit_like__p.m	508
phosphate_carrier_protein_mitochondrial_like_isoform_x1__p.m	509
phosphatidylethanolamine_binding_protein_1__p.m	510
phosphoglucomutase_1_like_isoform_x1__p.m	511
phosphoglycerate_kinase__p.m	512
phosphoglycerate_kinase_like__p.m	513
phosphoglycerate_mutase_2_like__p.m	514
phosphorylase_b_kinase_gamma_catalytic_chain_skeletal_muscle_heart_isoform__p.m	515
phosphorylase_b_kinase_regulatory_subunit_alpha_skeletal_muscle_isoform__p.m	516
phosphorylase_b_kinase_regulatory_subunit_beta_like_isoform_x1__p.m	517
phosphotriesterase_related_protein_isoform_x1__p.m	518
plasminogen_activator_inhibitor_1_rna_binding_protein_like_isoform_x1__p.m	519
plasticin_like_isoform_x1__p.m	520
plectin_like_isoform_x1__p.m	521
poly_r_c_binding_protein_2_isoform_x1__p.m	522
polyadenylate_binding_protein_4_like__p.m	523
pra1_family_protein_3_like__p.m	524
pre_b_cell_leukemia_transcription_factor_interacting_protein_1_like_isoform_x1__p.m	525
probable_aminopeptidase_npepl1__p.m	526
probable_fructose_2_6_bisphosphatase_tigar_a_isoform_x1__p.m	527
profilin_2_like__p.m	528
profilin_2_like_isoform_x1__p.m	529
programmed_cell_death_protein_5_like_isoform_x1__p.m	530
prohibitin__p.m	531
prohibitin_2_like__p.m	532
prolargin_like__p.m	533
proliferation_associated_protein_2g4_like__p.m	534
proline_rich_extensin_like_protein_epr1__p.m	535
propionyl_co_a_carboxylase_beta_chain_mitochondrial_isoform_x1__p.m	536
prostaglandin_e_synthase_3_like__p.m	537
proteasome_activator_complex_subunit_2_like__p.m	538
proteasome_subunit_alpha_type_1__p.m	539
proteasome_subunit_alpha_type_2__p.m	540
proteasome_subunit_alpha_type_3_like__p.m	541
proteasome_subunit_alpha_type_4_isoform_x1__p.m	542
proteasome_subunit_alpha_type_5__p.m	543
proteasome_subunit_alpha_type_6__p.m	544
proteasome_subunit_alpha_type_6_like_isoform_x1__p.m	545
proteasome_subunit_alpha_type_7__p.m	546
proteasome_subunit_beta_type_1_b_like__p.m	547
proteasome_subunit_beta_type_3_like__p.m	548
proteasome_subunit_beta_type_5_like__p.m	549
proteasome_subunit_beta_type_7_like__p.m	550
protein_disulfide_isomerase_a3__p.m	551
protein_disulfide_isomerase_a3_like__p.m	552
protein_disulfide_isomerase_a6_like__p.m	553
protein_disulfide_isomerase_like__p.m	554
protein_kinase_c_alpha_type_isoform_x1__p.m	555
protein_kinase_c_and_casein_kinase_substrate_in_neurons_protein_3_like__p.m	556
protein_ndrg2__p.m	557
protein_nip_snap_homolog_2_like__p.m	558
protein_phosphatase_1a_isoform_x1__p.m	559
protein_unc_45_homolog_b_like_isoform_x1__p.m	560
protein_nucleic_acid_deglycase_dj_1_like__p.m	561
proteoglycan_4_like_isoform_x1__p.m	562
prothrombin_like__p.m	563
pseudouridine_5_phosphatase_like__p.m	564
puromycin_sensitive_aminopeptidase_isoform_x1__p.m	565
puromycin_sensitive_aminopeptidase_like_isoform_x3__p.m	566
putative_protein_ptges3l_isoform_x1__p.m	567
pyruvate_dehydrogenase_acetyl_transferring_kinase_isozyme_3_mitochondrial_like_isoform_x1__p.m	568
pyruvate_dehydrogenase_e1_component_subunit_alpha_mitochondrial_like_isoform_x1__p.m	569
pyruvate_dehydrogenase_e1_component_subunit_beta_mitochondrial__p.m	570
pyruvate_kinase_pkm_like__p.m	571
pyruvate_kinase_pkm_like_isoform_x1__p.m	572
rab_gdp_dissociation_inhibitor_beta_like__p.m	573
radixin_like__p.m	574
ras_related_protein_rab_10__p.m	575
ras_related_protein_rab_11b_like__p.m	576
ras_related_protein_rap_1a_like__p.m	577
reticulon_1_a_like_isoform_x3__p.m	578
reticulon_2_like__p.m	579
reticulon_2_like_isoform_x4__p.m	580
reticulon_3_b_like_isoform_x3__p.m	581
reticulon_3_like_isoform_x2__p.m	582
retinoid_binding_protein_7_like__p.m	583
retinoid_binding_protein_7_like_isoform_x1__p.m	584
rho_gdp_dissociation_inhibitor_1_like_isoform_x1__p.m	585
ribose_phosphate_pyrophosphokinase_1_isoform_x1__p.m	586
ryanodine_receptor_1_like_isoform_x1__p.m	587
ryanodine_receptor_3_like__p.m	588
sarcoplasmic_endoplasmic_reticulum_calcium_at_pase_1_isoform_x1__p.m	589
sarcoplasmic_endoplasmic_reticulum_calcium_at_pase_1_like_isoform_x2__p.m	590
secernin_3_isoform_x1__p.m	591
serine_threonine_protein_phosphatase_2a_65_k_da_regulatory_subunit_a_beta_isoform_like__p.m	592
serine_threonine_protein_phosphatase_2b_catalytic_subunit_alpha_isoform_like__p.m	593
serine_threonine_protein_phosphatase_2b_catalytic_subunit_gamma_isoform_like_isoform_x1__p.m	594
serine_threonine_protein_phosphatase_pp1_beta_catalytic_subunit_isoform_x1__p.m	595
serine_t_rna_ligase_cytoplasmic__p.m	596
serpin_h1_like__p.m	597
sex_hormone_binding_globulin_like__p.m	598
s_formylglutathione_hydrolase_like_isoform_x1__p.m	599
sh3_and_cysteine_rich_domain_containing_protein_3_like__p.m	600
smoothelin_like_protein_2_isoform_x1__p.m	601
sodium_potassium_transporting_at_pase_subunit_alpha_2_like__p.m	602
sodium_potassium_transporting_at_pase_subunit_alpha_3_like__p.m	603
sodium_potassium_transporting_at_pase_subunit_beta_3_like__p.m	604
spectrin_alpha_chain_non_erythrocytic_1_isoform_x1__p.m	605
staphylococcal_nuclease_domain_containing_protein_1_like__p.m	606
stress_induced_phosphoprotein_1_like__p.m	607
stress_induced_phosphoprotein_1_like_isoform_x1__p.m	608
striated_muscle_preferentially_expressed_protein_kinase_like__p.m	609
succinate_dehydrogenase_ubiquinone_flavoprotein_subunit_mitochondrial_oncorhynchus_tshawytscha__p.m	610
succinate_co_a_ligase_adp_gdp_forming_subunit_alpha_mitochondrial_isoform_x1_oncorhynchus_tshawytscha__p.m	611
succinate_co_a_ligase_adp_forming_subunit_beta_mitochondrial_oncorhynchus_tshawytscha__p.m	612
succinyl_co_a_3_ketoacid_coenzyme_a_transferase_1_mitochondrial_like_oncorhynchus_tshawytscha__p.m	613
superoxide_dismutase_cu_zn_like_oncorhynchus_tshawytscha__p.m	614
superoxide_dismutase_mn_mitochondrial_oncorhynchus_tshawytscha_superoxide_dismutase_mn_mitochondrial_oncorhynchus_tshawytscha_superoxide_dismutase_mn_mitochondrial_oncorhynchus_tshawytscha__p.m	615
synaptic_vesicle_membrane_protein_vat_1_homolog__p.m	616
synaptopodin_2_like_protein_isoform_x1__p.m	617
synaptopodin_2_like__p.m	618
synemin_like__p.m	619
tar_dna_binding_protein_43_like_isoform_x1__p.m	620
t_complex_protein_1_subunit_alpha__p.m	621
t_complex_protein_1_subunit_beta_like__p.m	622
t_complex_protein_1_subunit_delta_like__p.m	623
t_complex_protein_1_subunit_epsilon__p.m	624
t_complex_protein_1_subunit_eta__p.m	625
t_complex_protein_1_subunit_gamma_like__p.m	626
t_complex_protein_1_subunit_theta_like__p.m	627
t_complex_protein_1_subunit_zeta__p.m	628
telethonin_like__p.m	629
tenascin_x_like__p.m	630
thimet_oligopeptidase_like__p.m	631
thioredoxin_like_protein_1__p.m	632
titin_like__p.m	633
titin_like_isoform_x11__p.m	634
transcription_factor_btf3_homolog_4__p.m	635
transcriptional_activator_protein_pur_alpha_like__p.m	636
transcriptional_activator_protein_pur_beta_like__p.m	637
transferrin_partial_oncorhynchus_tshawytscha__p.m	638
transforming_growth_factor_beta_induced_protein_ig_h3_like__p.m	639
transforming_growth_factor_beta_induced_protein_ig_h3_like_isoform_x1__p.m	640
transitional_endoplasmic_reticulum_at_pase_isoform_x1__p.m	641
transitional_endoplasmic_reticulum_at_pase_like__p.m	642
translation_machinery_associated_protein_7_like__p.m	643
triadin_like_isoform_x1__p.m	644
trifunctional_enzyme_subunit_alpha_mitochondrial_like_oncorhynchus_tshawytscha__p.m	645
trifunctional_enzyme_subunit_beta_mitochondrial_oncorhynchus_tshawytscha__p.m	646
trimeric_intracellular_cation_channel_type_a_isoform_x1__p.m	647
trimeric_intracellular_cation_channel_type_a_like__p.m	648
triosephosphate_isomerase_a__p.m	649
triosephosphate_isomerase_b_like__p.m	650
tropomodulin_4_like__p.m	651
tropomyosin_alpha_1_chain_like_isoform_x1__p.m	652
tropomyosin_alpha_3_chain_isoform_x3__p.m	653
tropomyosin_beta_chain_isoform_x1__p.m	654
troponin_c_skeletal_muscle_oncorhynchus_tshawytscha__p.m	655
troponin_c_skeletal_muscle_like_oncorhynchus_tshawytscha__p.m	656
troponin_i_fast_skeletal_muscle_like_oncorhynchus_tshawytscha_troponin_i_fast_skeletal_muscle_like_oncorhynchus_tshawytscha__p.m	657
troponin_t_fast_skeletal_muscle_isoforms_like_isoform_x1_oncorhynchus_tshawytscha_troponin_t_fast_skeletal_muscle_isoforms_like_isoform_x2_oncorhynchus_tshawytscha__p.m	658
tubulin_alpha_chain_testis_specific_isoform_x1_oncorhynchus_tshawytscha_tubulin_alpha_chain_testis_specific_isoform_x2_oncorhynchus_tshawytscha_tubulin_alpha_chain_testis_specific_like_oncorhynchus_tshawytscha__p.m	659
tubulin_alpha_chain_like__p.m	660
tubulin_beta_1_chain__p.m	661
tubulin_beta_4b_chain_isoform_x1__p.m	662
tubulin_beta_4b_chain_like__p.m	663
twinfilin_2_like__p.m	664
ubiquitin_60s_ribosomal_protein_l40_like_oncorhynchus_tshawytscha_ubiquitin_40s_ribosomal_protein_s27a_like_oncorhynchus_tshawytscha_ubiquitin_60s_ribosomal_protein_l40_like_oncorhynchus_tshawytscha_ubiquitin_60s_ribosomal_protein_l40_oncorhynchus_tshawytscha_ubiquitin_40s_ribosomal_protein_s27a_oncorhynchus_tshawytscha_ubiquitin_partial_oncorhynchus_tshawytscha__p.m	665
ubiquitin_conjugating_enzyme_e2_l3_like__p.m	666
ubiquitin_conjugating_enzyme_e2_n_like__p.m	667
ubiquitin_conjugating_enzyme_e2_variant_1_like__p.m	668
uncharacterized_protein_loc112216137_isoform_x1__p.m	669
uncharacterized_protein_loc112216178__p.m	670
uncharacterized_protein_loc112220213_isoform_x1__p.m	671
uncharacterized_protein_loc112221947_isoform_x1__p.m	672
uncharacterized_protein_loc112260080_isoform_x1__p.m	673
upf0160_protein_myg1_mitochondrial_oncorhynchus_tshawytscha__p.m	674
up_regulated_during_skeletal_muscle_growth_protein_5_like__p.m	675
utp_glucose_1_phosphate_uridylyltransferase_like_isoform_x1__p.m	676
vegetative_cell_wall_protein_gp1_isoform_x2__p.m	677
vesicle_associated_membrane_protein_associated_protein_a_like__p.m	678
vesicle_associated_membrane_protein_associated_protein_b_like__p.m	679
vinculin_isoform_x1__p.m	680
voltage_dependent_anion_selective_channel_protein_2__p.m	681
voltage_dependent_anion_selective_channel_protein_2_like__p.m	682
voltage_dependent_anion_selective_channel_protein_2_like_2222__p.m	683
voltage_dependent_anion_selective_channel_protein_2_like_3333__p.m	684
voltage_dependent_anion_selective_channel_protein_2_like_isoform_x2__p.m	685
voltage_dependent_anion_selective_channel_protein_2_like_isoform_x4__p.m	686
voltage_dependent_l_type_calcium_channel_subunit_beta_1_like_isoform_x7__p.m	687
wd_repeat_containing_protein_1_like__p.m	688
xaa_pro_dipeptidase__p.m	689
y_box_binding_protein_2_a_like_isoform_x5__p.m	690

## Sheet: Layer 4 (Metabolome)
Feaure (metabolite)	Feature Number	Sample type	Extraction method	Technique
x1_aminocyclopropanecarboxylic_acid	1	Liver	MCF	GC-MS (Agilent 7890B GC + 5977B quadrapole MS)
x10_heptadecenoic_acid	2
x11_14_17_eicosatrienoic_acid	3
x13_docosenamide	4
x2_hydroxybutyric_acid	5
x2_hydroxyglutaramic_acid	6
x2_6_di_tert_butyl_4_methylphenol	7
x3_acetoxy_3_hydroxy_2_methylpropionic_acid	8
x3_aminoisobutanoic_acid	9
x8_11_14_eicosatrienoic_acid	10
x9e_heptadecenoic_acid	11
adipic_acid	12
adrenic_acid	13
alanine	14
alpha_hydroxyisobutyric_acid	15
alpha_linolenic_acid	16
alpha_tocopherol	17
aminoadipic_acid	18
aminomalonic_acid	19
arachidic_acid	20
arachidonic_acid	21
asparagine	22
aspartic_acid	23
azelaic_acid	24
behenic_acid	25
beta_alanine	26
beta_citryl_l_glutamic_acid	27
capric_acid	28
caprylic_acid	29
cholesterol	30
cis_aconitic_acid	31
citraconic_acid	32
citramalic_acid	33
citric_acid	34
conjugated_linoleic_acid	35
creatinine	36
cystathionine	37
cysteine	38
docosahexaenoic_acid	39
docosapentaenoic_acid	40
dodecanoic_acid	41
eicosadienoic_acid	42
eicosapentaenoic_acid	43
fumaric_acid	44
gamma_aminobutyric_acid	45
gamma_linolenic_acid	46
glutamic_acid	47
glutamine	48
glutaric_acid	49
glutathione	50
glycine	51
glyoxylic_acid	52
guanine	53
heptadecanoic_acid	54
histidine	55
hydroxyproline	56
isoleucine	57
itaconic_acid	58
ketoleucine	59
lactic_acid	60
leucine	61
levulinic_acid	62
linoleic_acid	63
lysine	64
malic_acid	65
malonic_acid	66
methionine	67
myristic_acid	68
n_acetylglutamic_acid	69
n_dodecane	70
nadp_nadph	71
nervonic_acid	72
niacinamide	73
nicotinic_acid	74
nonadecanoic_acid	75
ornithine	76
oxalic_acid	77
oxoglutaric_acid	78
p_aminobenzoic_acid	79
p_hydroxyphenylacetic_acid	80
palmitelaidic_acid	81
palmitic_acid	82
pentadecane	83
pentadecanoic_acid	84
phenylalanine	85
proline	86
putrescine	87
pyroglutamic_acid	88
salicylic_acid	89
serine	90
stearic_acid	91
succinic_acid	92
threonine	93
tridecane	94
tryptophan	95
tyrosine	96
unknown_043_100_59_94_7_85_48_1	97
unknown_043_100_85_71_8_99_45_6	98
unknown_045_100_59_89_0_74_67_8	99
unknown_055_100_69_77_2_74_66_3	100
unknown_056_100_59_24_8_115_10_8	101
unknown_059_100_116_91_9_89_69_9	102
unknown_059_100_73_69_3_77_45_8	103
unknown_059_100_81_40_5_91_34_4	104
unknown_070_100_42_28_5_69_8_0	105
unknown_071_100_57_92_3_43_75_3	106
unknown_071_100_57_94_4_85_72_9	107
unknown_073_100_281_83_3_147_59_4	108
unknown_073_100_429_77_4_355_44_6	109
unknown_074_100_87_68_8_55_33_1	110
unknown_081_100_136_51_6_152_42_5	111
unknown_082_100_142_56_8_110_42_6	112
unknown_086_100_59_56_6_128_39_3	113
unknown_088_100_44_30_3_59_19_6	114
unknown_091_100_106_54_7_105_21_8	115
unknown_091_100_150_35_5_65_11_2	116
unknown_095_100_126_31_0_39_11_2	117
unknown_102_100_103_26_6_44_19_0	118
unknown_102_100_70_69_2_128_43_5	119
unknown_112_100_43_60_3_115_49_2	120
unknown_113_100_85_48_8_114_20_4	121
unknown_114_100_59_15_3_82_14_4	122
unknown_114_100_59_61_6_146_33_7	123
unknown_115_100_100_70_4_56_60_1	124
unknown_115_100_59_65_5_189_50_1	125
unknown_116_100_59_13_0_57_10_0	126
unknown_125_100_184_90_5_96_54_3	127
unknown_126_100_127_46_7_59_33_2	128
unknown_127_100_159_49_8_59_48_8	129
unknown_128_100_139_21_1_42_19_1	130
unknown_128_100_42_0_90_129_0_88	131
unknown_128_100_42_10_5_129_6_8	132
unknown_128_100_42_11_1_129_7_7	133
unknown_130_100_70_47_4_98_19_7	134
unknown_135_100_180_28_0_77_19_9	135
unknown_142_100_153_51_8_59_22_0	136
unknown_142_100_59_19_9_141_17_0	137
unknown_144_100_88_66_2_70_62_9	138
unknown_149_100_167_32_8_57_17_4	139
unknown_160_100_59_43_4_116_22_7	140
unknown_174_100_70_96_8_114_77_2	141
unknown_201_100_117_89_6_119_86_2	142
unknown_232_100_128_72_0_156_51_0	143
unknown_249_100_57_31_8_264_22_9	144
vaccenic_acid	145
valine	146

## Sheet: Layer 5 (Metabolome)
Feaure (metabolite)	Feature Number	Sample type	Extraction method	Technique
e_but_2_en_1_4_dioic_acid	1	Liver	TMS	GC-MS (Agilent 7890B GC + 5977B quadrapole MS)
x1_monolinolein	2
x1_monopalmitin	3
x13_eicosanoic_acid	4
x1h_indole_3_carboxaldehyde	5
x2_palmitoylglycerol	6
x3_alpha_mannobiose	7
x3_methoxytyramine	8
x4_chloro_2_5_dimethoxyphenethylamine_n_n_bis_trimethylsilyl	9
x4_hydroxyproline	10
x5_5_dimethyl_2_phenyl_3_bis_methylthio_methylenetetrahydrofuran	11
x5_8_11_eicosatrienoic_acid	12
x6_7_dimethoxy_1_2_amino_5_methoxyphenyl_3_4_dihydroisoquinoline	13
acetamide	14
acetin_bis_1_3_trimethylsilyl_ether	15
allofuranose	16
allose	17
arabinose	18
butenoic_acid	19
cyclohexene	20
d_fructose	21
d_galactose	22
d_glucose	23
d_mannose	24
d_ribose	25
d_xylose	26
erythrono_1_4_lactone	27
ethandioic_acid	28
ethyl_alpha_d_glucopyranoside	29
galactitol	30
gluconic_acid	31
glutaric_acid	32
glycerol	33
glycerol_monostearate	34
glycolic_acid	35
hexadecane	36
inosine	37
maltose	38
mannitol	39
monooleoylglycerol	40
myo_inositol	41
o_phosphoethanolamine	42
palmitic_amide	43
phosphate	44
phosphoric_acid	45
pipecolic_acid	46
propionic_acid	47
quinazoline	48
quinoline	49
scyllo_inositol	50
sorbitol	51
sorbitol_6_phosphate	52
sorbose	53
spirocyclo_oxetane	54
sucrose	55
talose	56
trans_trans_muconic_acid	57
urea	58

## Sheet: Layer 6 (Metabolome)
Feaure (metabolite)	Feature Number	Sample type	Extraction method	Technique
x1_aminocyclopropane_1_carboxylic_acid	1	Muscle	MCF	GC-MS (Agilent 7890B GC + 5977B quadrapole MS)
x10_heptadecenoic_acid	2
x11_14_eicosadienoic_acid	3
x11_14_17_eicosatrienoic_acid	4
x13_docosenamide_z	5
x2_hydroxybutyric_acid	6
x2_oxobutyric_acid	7
x2_oxoglutaric_acid	8
x2_oxovaleric_acid	9
x2_phosphoenolpyruvic_acid	10
x3_aminoisobutyric_acid	11
x4_hydroxybenzene_sulphonic_acid	12
x4_aminobutyric_acid	13
x9_heptadecenoic_acid	14
adipic_acid	15
adrenic_acid	16
alanine	17
alpha_linolenic_acid	18
arachidic_acid	19
arachidonic_acid	20
asparagine	21
aspartic_acid	22
azelaic_acid	23
behenic_acid	24
benzoic_acid	25
beta_alanine	26
bht_antioxidant	27
bishomo_gamma_linolenic_acid	28
cholesterol	29
cis_4_hydroxyproline	30
cis_aconitic_acid	31
citramalic_acid	32
citric_acid	33
creatinine	34
cysteine	35
decanoic_acid	36
dibutyl_pthalate	37
dimethyl_aminomalonic_acid	38
docosahexaenoic_acid	39
docosapentaenoic_acid	40
dodecane	41
dodecanoic_acid	42
edta	43
eicosapentaenoic_acid	44
fumaric_acid	45
gamma_linolenic_acid	46
glutamic_acid	47
glutamine	48
glutaric_acid	49
glutathione	50
glycine	51
glyoxylic_acid	52
gondoic_acid	53
heptadecane	54
hexanoic_acid	55
histidine	56
isoleucine	57
itaconic_acid	58
lactic_acid	59
leucine	60
linoleic_acid	61
lysine	62
malic_acid	63
malonic_acid	64
margaric_acid	65
methionine	66
myristic_acid	67
nadp_nadph	68
nervonic_acid	69
nicotinamide	70
nicotinic_acid	71
nonacosane	72
nonadecanoic_acid	73
octanoic_acid	74
ornithine	75
oxalic_acid	76
palmitelaidic_acid	77
palmitic_acid	78
palmitoleic_acid	79
pentadecane	80
pentadecanoic_acid	81
phenylalanine	82
proline	83
pyroglutamic_acid	84
pyruvic_acid	85
serine	86
stearic_acid	87
succinic_acid	88
tert_leucine	89
threonine	90
trans_vaccenic_acid	91
tricosane	92
tridecane	93
tryptophan	94
tyrosine	95
unknown_045_100_59_89_0_74_67_8	96
unknown_056_100_59_24_8_115_10_8	97
unknown_070_100_42_28_5_69_8_0	98
unknown_071_100_57_92_3_43_75_3	99
unknown_071_100_57_94_4_85_72_9	100
unknown_073_100_281_83_3_147_59_4	101
unknown_073_100_429_77_4_355_44_6	102
unknown_074_100_87_68_8_55_33_1	103
unknown_074_100_87_69_0_43_32_9	104
unknown_081_100_136_51_6_152_42_5	105
unknown_086_100_59_56_6_128_39_3	106
unknown_088_100_44_30_3_59_19_6	107
unknown_088_100_57_53_2_59_45_8	108
unknown_091_100_106_54_7_105_21_8	109
unknown_091_100_150_35_5_65_11_2	110
unknown_095_100_126_31_0_39_11_2	111
unknown_102_100_58_0_86_59_0_75	112
unknown_112_100_43_60_3_115_49_2	113
unknown_113_100_85_48_1_59_21_2	114
unknown_114_100_59_15_3_82_14_4	115
unknown_114_100_59_61_6_146_33_7	116
unknown_115_100_118_95_4_86_69_3	117
unknown_115_100_59_65_5_189_50_1	118
unknown_116_100_59_13_0_57_10_0	119
unknown_127_100_159_49_8_59_48_8	120
unknown_128_100_42_10_5_129_6_8	121
unknown_142_100_153_51_8_59_22_0	122
unknown_142_100_59_19_9_141_17_0	123
unknown_144_100_88_51_5_115_46_4	124
unknown_149_100_167_32_8_57_17_4	125
unknown_201_100_117_89_6_119_86_2	126
unknown_249_100_57_31_8_264_22_9	127
valine	128

## Sheet: Laryer 7 (Metabolome)
Feaure (metabolite)	Feature Number	Sample type	Extraction method	Technique
e_9_ketodec_2_enoic_acid	1	Muscle	TMS	GC-MS (Agilent 7890B GC + 5977B quadrapole MS)
e_methoxy_2_3_4_5_tetrakis_trimethylsilyloxy_1_trimethylsilyloxymethyl_pentylidene_amine	2
z_9_octadecenamide	3
x1_3_methylbutyl_2_3_4_6_tetramethylbenzene	4
x1_methyl_n_n_bis_trimethylsilyl_4_trimethylsilyl_oxy_1h_imidazol_2_amine	5
x1_2_bis_2_5_dimethylthiophene_3_yl_ethylidenepropanedinitrile	6
x1_2_bis_thiophene_2_yl_1_2_diphenylethene	7
x1_3_propanediol	8
x13_beta_ethyl_3_oximinogon_4_en_17_one_3_tms	9
x1h_4h_5h_8h_3a_4a_7a_8a_tetraazacyclopenta_def_fluorene_hexahydro_2_2_4_6_6_8_hexamethyl_4_alpha_8_alpha_8b_alpha_8c_a_lpha	10
x2_phenylbutyric_acid	11
x2_3_4_trihydroxybutyric_acid	12
x3_phenylthio_3_4_didehydropyrrolizidine	13
x3_aminoisobutyric_acid	14
x3_5_dioxa_4_phospha_2_silaoctan_8_oic_acid_2_2_dimethyl_4_7_bis_trimethylsilyl_oxy_trimethylsilyl_ester_4_oxide	15
x4_3_fluorophenyl_pyrimidine	16
x4b_methyl_4b_10_dihydrobenzo_a_azulene	17
x5_5_dimethyl_2_phenyl_3_bis_methylthio_methylenetetrahydrofuran	18
x9_12_octadecadienoic_acid	19
arabinose	20
beta_d_glucose	21
butanedioic_acid	22
butyrolactone	23
cellobiose	24
cyanuric_acid	25
ethanol	26
ethanolamine	27
fructose	28
galactopyranose	29
galactose	30
glucose	31
glycerol	32
glycerol_3_phosphate	33
hexadecanamide	34
hydroxyproline	35
inosine	36
lactose	37
maltose	38
mannose	39
myo_inositol	40
oleamide	41
oleic_acid	42
phosphate	43
phosphoric_acid	44
pipecolic_acid	45
ribose	46
ritalinic_acid	47
scyllo_inositol	48
silanediamine_n_n_bis_difluorophenylsilyl_n_n_1_1_tetramethyl	49
sorbitol_6_phosphate	50
sucrose	51
sulphite_derivative	52
talose	53
tartaric_acid	54
thioxoandrosta_1_4_diene_17_one_thiosemicarbazone	55
urea	56
xylose	57

## Sheet: Layer 8 (Metabolome)
Feaure (metabolite)	Feature Number	Sample type	Extraction method	Technique
s_3_methyl_2_oxopentanoic_acid	1	Plasma	MCF	GC-MS (Agilent 7890B GC + 5977B quadrapole MS)
x10e_heptadecenoic_acid	2
x11_14_17_eicosatrienoic_acid	3
x13_docosenamide	4
x2_hydroxybutyric_acid	5
x2_hydroxyglutaramic_acid	6
x2_6_di_tert_butyl_4_methylphenol	7
x3_aminoisobutanoic_acid	8
x4_methylbenzoic_acid	9
x8_11_14_eicosatrienoic_acid	10
x9e_heptadecenoic_acid	11
adipic_acid	12
adrenic_acid	13
alanine	14
alpha_linolenic_acid	15
aminomalonic_acid	16
arachidic_acid	17
arachidonic_acid	18
asparagine	19
aspartic_acid	20
azelaic_acid	21
benzoic_acid	22
beta_alanine	23
capric_acid	24
caproic_acid	25
caprylic_acid	26
cholesterol	27
cis_aconitic_acid	28
citramalic_acid	29
citric_acid	30
creatinine	31
cysteine	32
docosahexaenoic_acid	33
docosapentaenoic_acid	34
dodecanoic_acid	35
eicosadienoic_acid	36
eicosapentaenoic_acid	37
ferulic_acid	38
fumaric_acid	39
gamma_aminobutyric_acid	40
gamma_linolenic_acid	41
glutamic_acid	42
glutamine	43
glutaric_acid	44
glutathione	45
glycine	46
glyoxylic_acid	47
guanine	48
heptadecanoic_acid	49
histidine	50
hydroxyproline	51
isoleucine	52
itaconic_acid	53
lactic_acid	54
leucine	55
linoleic_acid	56
linolelaidic_acid	57
lysine	58
malic_acid	59
malonic_acid	60
methionine	61
myristic_acid	62
n_dodecane	63
nadp_nadph	64
nervonic_acid	65
niacinamide	66
nicotinic_acid	67
nonacosane	68
nonadecanoic_acid	69
ornithine	70
oxalic_acid	71
p_aminobenzoic_acid	72
p_hydroxyphenylacetic_acid	73
palmitelaidic_acid	74
palmitic_acid	75
pentadecane	76
pentadecanoic_acid	77
phenylalanine	78
proline	79
putrescine	80
pyroglutamic_acid	81
pyruvic_acid	82
serine	83
stearic_acid	84
succinic_acid	85
threonine	86
trans_4_hydroxyproline	87
tricosane	88
tridecane	89
tryptophan	90
tyrosine	91
unknown_045_100_59_89_0_74_67_8	92
unknown_070_100_42_28_5_69_8_0	93
unknown_074_100_87_68_8_55_33_1	94
unknown_086_100_59_56_6_128_39_3	95
unknown_088_100_44_30_3_59_19_6	96
unknown_088_100_57_53_2_59_45_8	97
unknown_091_100_106_54_7_105_21_8	98
unknown_095_100_126_31_0_39_11_2	99
unknown_112_100_43_60_3_115_49_2	100
unknown_114_100_59_15_3_82_14_4	101
unknown_114_100_59_61_6_146_33_7	102
unknown_115_100_59_65_5_189_50_1	103
unknown_116_100_59_13_0_57_10_0	104
unknown_127_100_159_49_8_59_48_8	105
unknown_128_100_42_10_5_129_6_8	106
unknown_142_100_153_51_8_59_22_0	107
unknown_142_100_59_19_9_141_17_0	108
unknown_149_100_167_32_8_57_17_4	109
unknown_249_100_57_31_8_264_22_9	110
vaccenic_acid	111
valine	112

## Sheet: Layer 9 (Metabolome)
Feaure (metabolite)	Feature Number	Sample type	Extraction method	Technique
x8_methyl_1_dibenzothiophenyl_methanol	1	Plasma	TMS	GC-MS (Agilent 7890B GC + 5977B quadrapole MS)
x1_monolinolein	2
x2_2_trimethylsilylethynyl_benzophenone	3
x2_methylamino_ethanol_n_o_bis_trimethylsilyl	4
x2_hydroxyisobutyric_acid	5
x2_isopentyl_1_3_4_5_tetramethylbenzene	6
x2_methyl_4_methylthio_6_2_thienyl_nicotinonitrile	7
x2_methyl_5h_dibenz_b_f_azepine	8
x2_3_butanediol	9
x2_3_dihydro_5h_thiazolo_3_2_b_pyrimidin_5_one	10
x2_5_bis_t_butyl_8_9_diazafluoranthene_7_10_dicarboxamide	11
x3_methyl_2_butanol	12
x3_methylcyclohexanecarboxylic_acid	13
x3_beta_acetyloxy_15_alpha_hydroxy_5_alpha_cholesta_8_14_9_11_dien_7_one	14
x4_hydroxyproline	15
x5_chloranyl_1_4_dimethyl_pyrazine_2_3_dione	16
allose	17
arabinose	18
benzodithiene	19
beta_d_glucose	20
beta_d_mannopyranose	21
butanal	22
diethyl_phthalate	23
erythrono_1_4_lactone	24
ethanolamine	25
eugenol	26
formaldehyde	27
fructose	28
galactose	29
glucose	30
glycerol	31
glycerol_monostearate	32
hexadecane	33
inosine	34
maltose	35
mannitol	36
mannose	37
methylmalonic_acid	38
muco_inositol	39
myo_inositol	40
oleic_acid	41
phenyl_derivative	42
phosphate	43
pipecolic_acid	44
propionic_acid	45
ribose	46
scyllo_inositol	47
sorbose	48
spirocyclo_oxetane	49
sucrose	50
talopyranose	51
talose	52
urea	53
uric_acid	54
xylose	55

## Sheet: Layer 10 (General composition)
Feaure (multi-class)	Feature Number	Sample type	Technique
Ash	1	Fillet	NIR Spectroscopy
Crude protein	2
Fat	3
Moisture	4
∑ Monounsaturated fatty acids	5
∑ Polyunsaturated fatty acids	6
∑ Saturated fatty acids	7
∑ Omega-3 fatty acids	8
Eicosappentaenoic acid	9
Docosahexaenoic acid	10
Ash	11	Whole body
Protein	12
Fat	13
Moisture	14
Energy content	15
Nitrogen	16
Ash	17		Wet chemistry
Protein	18
Fat	19
Moisture	20
Energy content	21
Nitrogen	22
x̄ Protein	23		Wet chem. + NIR
x̄ Fat	24
x̄ Energy content	25
x̄ Nitrogen	26
Calcium	27		ICP-MS
Phosphorus	28

[truncated: 4 more sheets: Layer 11 (Lipid composition), Layer 12 (Blood biomarkers), Layer 13 (Haematology), Layer 14 (Health indices)]
